# Supplementary material for: Next-generation sequencing identifies equine cartilage and subchondral bone miRNAs and suggests their involvement in osteochondrosis physiopathology
Source: BMC Genomics. 2014 Sep 17;15(1):798. doi: 10.1186/1471-2164-15-798 (PMC4190437; doi:10.1186/1471-2164-15-798)
Supplement: Supplementary file 2 — Additional file 2: Cartilage mirnome and differential expression analysis between cartilage from healthy and OC horse. (XLSX 228 KB) [file 12864_2013_6497_MOESM2_ESM.xlsx]

## Sheet: mirnome
CARTILAGE MIRNOME
Name	ECA	start	stop	Strand	Size	Sequence	H	OC	H_UL	H_L	OC_L	MapMi Species Nbr
eca-mir-146b-5p	1	27716589	27716611	-	22	TGAGAACTGAATTCCATAGGCT	4.6898	5.73421	1.33321	2.97588	3.19617
eca-mir-107b-3p	1	38749414	38749436	+	22	GCAGCATTGTACAGGGCTATCA	1685.62	1993.86	1255.14	1509.8	1310.26
eca-mir-1296-5p	1	52479508	52479529	-	21	TTAGGGCCCTGGCTCCATCTC	6.80242	5.88167	2.98784	5.27908	3.18416
eca-mir-1839-3p	1	91911484	91911504	-	20	AGACCTACTTATCTACCAAC	92.4092	80.3861	59.2684	58.1	56.4053
eca-mir-1839-5p	1	91911521	91911543	-	22	AAGGTAGATAGAACAGGTCTTG	16.8279	16.3009	9.21611	12.5535	17.6984
eca-mir-211	1	108264829	108264850	-	21	TTCCCTTTGTCATCCTTTGCC	206.025	228.313	95.0816	110.566	115.363
eca-mir-190a-3p	1	129246379	129246400	-	21	ACTATATATCAAACATATTCC	11.8736	19.3647	8.57267	11.5811	18.4937
eca-mir-628a-5p	1	135627767	135627788	+	21	TGCTGACATATTTACTAGAGG	39.193	41.8769	26.5639	26.5468	20.2555
eca-mir-628a-3p	1	135627805	135627825	+	20	CTAGTAAGAGTGGCAGTCGA	6.47807	16.5747	5.14956	7.85175	8.8673
eca-mir-30c-5p	2	17432778	17432800	-	22	TGTAAACATCCTACACTCTCAG	900.83	949.143	560.092	817.184	706.802
eca-mir-30e-3p	2	17435662	17435683	-	21	CTTTCAGTCGGATGTTTACAG	338.43	394.173	179.218	246.192	264.864
eca-mir-30e-5p	2	17435704	17435725	-	21	TGTAAACATCCTTGACTGGAA	187.245	194.13	145.481	210.211	243.401
eca-mir-34a-5p	2	41934533	41934554	+	21	GGCAGTGTCTTAGCTGGTTGT	797.89	362.563	596.019	409.956	122.876
eca-mir-551a	2	46536588	46536608	+	20	CGACCCACTCTTGGTTTCCA	8.37273	6.11971	4.61316	3.50241	4.52598
eca-mir-200a-3p	2	48454420	48454441	-	21	CTAACACTGTCTGGTAACGAT	6.2871	5.73667	4.50152	5.06008	5.244
eca-mir-200a-5p	2	48454459	48454480	-	21	GGCATCTTACCGGACAGTGCT	22.0892	11.5413	9.10328	12.2091	10.6906
eca-mir-328	3	17669433	17669454	-	21	CTGGCCCTCTCTGCCCTTCCG	160.562	120.679	65.0624	62.8281	50.3185
eca-mir-140-5p	3	19908676	19908697	+	21	AGTGGTTTTACCCTATGGTAG	22462.8	35019	23871.1	22040.8	26500.1
eca-mir-140-3p	3	19908716	19908737	+	21	CCACAGGGTAGAACCACGGAC	339050	362882	291715	329316	244136
eca-mir-148a-3p	4	57171935	57171956	-	21	TCAGTGCACTACAGAACTTTG	6108.27	9426.81	7715.93	8017.5	8972.83
eca-mir-148a-5p	4	57171973	57171994	-	21	AAAGTTCTGAGACACTCCGAC	1.97926	4.2297	2.3789	3.557	2.69214
eca-mir-196b-3p	4	58199191	58199213	-	22	TCGACAGCACGACACTGCCTTC	13.4184	17.5028	12.5656	11.6425	16.8035
eca-mir-196b-5p	4	58199227	58199248	-	21	TAGGTAGTTTCCTGTTGTTGG	119.594	127.212	128.488	119.135	121.403
eca-mir-96	4	84471819	84471841	-	22	TTTGGCACTAGCACATTTTTGC	0.623658	2.04159	0.576757	0.17526	1.52647
eca-mir-335-5p	4	85051762	85051783	+	21	CAAGAGCAATAACGAAAAATG	72.41	74.7346	28.0936	65.0951	68.4038
eca-mir-335-3p	4	85051798	85051819	+	21	TTTTCATTATTGCTCCTGACC	4.14672	5.79395	3.49075	4.47681	4.16466
eca-mir-29a-3p	4	85326729	85326750	-	21	TAGCACCATCTGAAATCGGTT	2042.53	2659.32	1483.77	1651.41	1982.82
eca-mir-29a-5p	4	85326767	85326788	-	21	ACTGATTTCTTTTGGTGTTCA	15.3666	23.651	13.5344	13.3516	14.5939
eca-mir-671-3p	4	102828591	102828612	+	21	CCGGTTCTCAGGGCTCCACCT	39.5955	25.3663	14.3268	14.2154	8.20404
eca-mir-214-3p	5	8098955	8098976	-	21	ACAGCAGGCACAGACAGGCAG	10846.2	9040.92	5956.57	6060.75	5601.81
eca-mir-214-5p	5	8098996	8099017	-	21	TGCCTGTCTACACTTGCTGTG	6.09829	5.24094	8.04104	3.12705	5.25485
eca-mir-1843	5	11280012	11280033	-	21	TCTGATCGTTCCCCTCCATAC	2.3864	2.42915	1.33165	1.43688	1.96206
eca-mir-15b-5p	5	15685192	15685213	+	21	AGCAGCACATCATGGTTTACA	897.831	682.51	372.363	422.658	415.826
eca-mir-15b-3p	5	15685230	15685250	+	20	GAATCATTATTTGCTGCTCT	23.9882	10.7054	7.55987	7.23531	7.83584
eca-mir-16-5p	5	15685339	15685360	+	21	AGCAGCACGTAAATATTGGCG	4479.1	3235.39	1876.86	2688.08	2930.92
eca-mir-16-3p	5	15685381	15685402	+	21	CCAATATTATTGTGCTGCTTT	20.8196	9.30929	9.22333	5.29232	9.67114
eca-mir-205	5	28811841	28811862	-	21	TCCTTCATTCCACCGGAGTCT	3.33397	4.95106	4.06303	4.71674	4.99708
eca-mir-29b-5p	5	30271169	30271191	+	22	TGGTTTCACATGGTGGCTTAGA	14.8802	12.539	5.62273	7.5297	6.78643
eca-mir-29b-3p	5	30271210	30271232	+	22	AGCACCATTTGAAATCAGTGTT	1183.39	1477.66	855.301	1260.63	1299.97
eca-mir-29c-5p	5	30271731	30271752	+	21	ACCGATTTCTCCTGGTGTTCA	72.709	47.0877	32.8421	34.1831	33.5406
eca-mir-29c-3p	5	30271768	30271789	+	21	AGCACCATTTGAAATCGGTTA	516.628	534.866	346.302	428.583	510.013
eca-mir-92b	5	42707140	42707161	-	21	TATTGCACTCGTCCCGGCCTC	5.55792	5.47148	3.42305	3.63266	5.34983
eca-mir-197	5	58536560	58536580	-	20	TTCACCACCTTCTCCACCCA	331.788	177.07	135.949	145.471	125.797
eca-mir-186-5p	5	90710661	90710682	+	21	AAAGAATTCTCCTTTTGGGCT	398.59	393.887	188.743	260.793	249.565
eca-mir-186-3p	5	90710700	90710722	+	22	CCCAAAGGTGAATTTTTTGGGA	5.61101	2.69774	2.27097	2.50255	5.2895
eca-mir-101-5p	5	95527931	95527952	+	21	CAGTTATCACAGTGCTGATGC	6.39674	13.2049	7.53312	5.06045	8.93549
eca-mir-101-3p	5	95527967	95527987	+	20	TACAGTACTGTGATAACTGA	925.022	2484.57	1106.2	992.722	1997.89
eca-mir-375	6	8569812	8569833	-	21	TTTGTTCGTTCGGCTCGCGTG	3.11885	4.8548	3.8893	1.945	2.99246
eca-mir-149	6	25975944	25975965	+	21	CTGGCTCCGTGTCTTCACTCC	510.549	430.904	191.209	263.916	179.031
eca-mir-196a-5p	6	70856359	70856380	+	21	AGGTAGTTTCATGTTGTTGGG	123.144	153.541	100.095	109.399	86.1649
eca-mir-615-3p	6	70898564	70898585	+	21	CCGAGCCTGGGTCTCCCTCTC	41.147	41.8138	28.7835	27.5722	34.4562
eca-mir-148b-3p	6	71148073	71148094	+	21	CAGTGCATCACAGAACTTTGT	124.92	156.324	123.641	123.854	144.132
eca-mir-26a-3p	6	75354681	75354702	-	21	CCTATTCTTGATTACTTGTTT	32.3568	37.8803	12.9988	14.0334	18.3534
eca-mir-26a-5p	6	75354719	75354740	-	21	TTCAAGTAATCCAGGATAGGC	10717.1	11688.1	6044.59	7468.68	7244.32
eca-mir-1260b	7	7370008	7370025	+	17	TCCCACCACTGCCACCA	10.8412	3.84892	3.63456	9.07791	4.54639
eca-mir-100-3p	7	29549388	29549409	-	21	CAAGCTTGTGTCTATAGGTAT	6.09704	9.36001	5.75414	6.50376	7.48728
eca-mir-100-5p	7	29549423	29549444	-	21	AACCCGTAGATCCGAACTTGT	9112.78	9520.81	5938.21	7188.3	6419.22
eca-mir-23a-5p	7	44929825	44929845	+	20	GGGTTCCTGGGGATGGGATT	6.44782	6.85474	4.46062	3.39726	4.6272
eca-mir-23a-3p	7	44929861	44929882	+	21	TCACATTGCCAGGGATTTCCA	18412.1	17830.7	11712.1	14776.9	13425.9
eca-mir-27a-3p	7	44930064	44930084	+	20	TCACAGTGGCTAAGTTCCGC	3841.99	4773.59	2371.53	3629.63	3490.05
eca-mir-24-5p	7	44930168	44930189	+	21	TGCCTACTGAGCTGAAACACA	172.434	142.748	86.8375	111.547	82.3174
eca-mir-24-3p	7	44930206	44930228	+	22	GGCTCAGTTCAGCAGGAACAGG	12714.8	14008.9	11135.4	13439	11232.2
eca-mir-199a-5p	7	49327230	49327251	+	21	CCAGTGTTCAGACTACCTGTT	16142.4	17111.5	8811.81	11354.3	11106
eca-mir-199a-3p	7	49327271	49327291	+	20	CAGTAGTCTGCACATTGGTT	8871	14153.1	10556.1	7429.95	10375.2
eca-mir-708-5p	7	65231368	65231389	+	21	AGGAGCTTACAATCTAGCTGG	14.9608	14.4569	6.01675	5.59884	13.9736
eca-mir-708-3p	7	65231414	65231433	+	19	AACTAGACTGTGAGCTTCT	4.47216	1.97125	0.575324	2.79646	1.49552
eca-mir-326-3p	7	68816885	68816905	+	20	CTCTGGGCCCTTCCTCCAGC	80.4088	52.3511	45.7935	33.7463	46.0615
eca-mir-139-5p	7	71082262	71082284	+	22	CTACAGTGCACGTGTCTCCAGT	327.52	181.633	67.0446	93.3245	94.25
eca-mir-130b-5p	8	3383122	3383143	+	21	CTCTTTCCCTGTTGCACTACT	11.0304	9.23947	4.57196	3.64729	5.36422
eca-mir-130b-3p	8	3383159	3383180	+	21	AGTGCAATGATGAAAGGGCAT	3489	1861.9	1151.14	895.093	1513.41
eca-mir-3200	8	6218029	6218051	-	22	CACCTTGCGCTACTCAGGTCTG	6.15213	4.37387	4.60593	4.74525	5.34634
eca-mir-133a-3p	8	39915645	39915666	+	21	TTGGTCCCCTTCAACCAGCTG	7.94369	4.79196	3.34819	4.443	1.237
eca-mir-187	8	56143025	56143046	-	21	TCGTGTCTTGTGTTGCAGCCG	4.03967	3.24686	1.00862	2.96087	0.804907
eca-mir-122-3p	8	75662544	75662565	-	21	CAAACACCATTGTCACACTCC	196.354	171.448	122.344	54.4376	63.5233
eca-mir-122-5p	8	75662580	75662600	-	20	ATTTAGTGTGATAATGGCGT	17.9175	25.6615	8.82215	18.5278	13.6826
eca-mir-30b-3p	9	75208368	75208389	-	21	CTGGGAGGTGGATGTTTACTT	1.21837	2.14061	2.88343	2.72156	2.6427
eca-mir-30b-5p	9	75208406	75208427	-	21	TGTAAACATCCTACACTCAGC	1547.41	2195.08	1099.11	1538.86	1494.76
eca-mir-30d-3p	9	75212700	75212721	-	21	CTTTCAGTCAGATGTTTGCTG	1.43562	3.79134	2.08888	1.67908	2.4556
eca-mir-30d-5p	9	75212740	75212761	-	21	TGTAAACATCCCCGACTGGAA	532.321	434.428	395.688	800.895	566.5
eca-mir-151-3p	9	79874703	79874724	-	21	CTAGACTGAAGCTCCTTGAGG	192.591	194.672	118.729	154.55	132.034
eca-mir-151-5p	9	79874740	79874760	-	20	TCGAGGAGCTCACAGTCTAG	1724.41	2117.11	1361.43	869.12	1130.51
eca-mir-330-3p	10	16156757	16156779	-	22	CAAAAGCACACGGCCTGCAGAG	9.40388	4.45027	4.63483	4.10901	2.37374
eca-mir-150-5p	10	19329748	19329769	-	21	TCTCCCAACCCTTGTACCAGT	475.462	262.906	105.599	124.88	89.8172
eca-mir-99b-5p	10	21370896	21370917	+	21	ACCCGTAGAACCGACCTTGCG	155.468	90.9257	66.7904	79.6122	46.4477
eca-mir-99b-3p	10	21370934	21370956	+	22	AAGCTCGTGTCTGTGGGTCCGT	12.2483	7.3693	4.71984	10.1862	5.38615
eca-let-7e-5p	10	21371074	21371095	+	21	GAGGTAGGAGGTTGTATAGTT	472.721	876.717	317.139	574.314	539.316
eca-let-7e-3p	10	21371119	21371140	+	21	TATACGGCCTCCTAGCTTTCC	10.7869	12.58	6.33608	6.47791	8.262
eca-mir-125a-5p	10	21371578	21371599	+	21	CCCTGAGACCCTTTAACCTGT	17983	15103.6	7372.94	8798.47	5326.72
eca-mir-125a-3p	10	21371616	21371636	+	20	CAGGTGAGGTTCTTGGGAGC	4.30997	2.25207	2.90987	1.44545	2.82736
eca-mir-338-5p	11	1976417	1976437	+	20	ACAATATCCTGGTGCTGAGT	3.60466	4.06898	3.95825	2.94662	2.2944
eca-mir-338-3p	11	1976453	1976474	+	21	CCAGCATCAGTGATTTTGTTG	26.3986	35.1806	21.2779	22.3423	26.466
eca-mir-10a-5p	11	24629559	24629580	-	21	TACCCTGTAGATCCGAATTTG	125.074	55.9131	29.8995	34.4147	33.0398
eca-mir-142-3p	11	32583175	32583196	-	21	GTAGTGTTTCCTACTTTATGG	130.738	51.5893	17.4191	24.3619	22.3012
eca-mir-142-5p	11	32583214	32583235	-	21	CCCATAAAGTAGAAAGCACTA	221.433	80.2103	40.0794	48.5153	51.2557
eca-mir-301a-3p	11	33292439	33292461	-	22	CAGTGCAATAGTATTGTCAAAG	35.2864	33.67	22.7317	25.612	30.311
eca-mir-21-5p	11	33863752	33863773	+	21	AGCTTATCAGACTGATGTTGA	4937.25	2576.81	877.471	1932.24	3675.85
eca-mir-21-3p	11	33863790	33863812	+	22	AACAGCAGTCGATGGGCTGTCT	14.1997	14.371	9.586	7.12826	8.60923
eca-mir-365	11	40795087	40795108	-	21	TAATGCCCCTAAAAATCCTTA	370.643	339.686	170.041	245.656	221.113
eca-mir-193a-3p	11	40807855	40807876	-	21	AACTGGCCTACAAAGTCCCAG	381.033	300.155	260.146	346.479	394.924
eca-mir-193a-5p	11	40807889	40807910	-	21	TGGGTCTTTGCGGGCGAGATG	309.655	172.148	60.7219	122.798	41.9254
eca-mir-451	11	42750443	42750463	-	20	AAACCGTTACCATTACTGTG	14602.2	5557.48	1522.89	2490.01	1576.5
eca-mir-144-3p	11	42750585	42750604	-	19	TACAGTATAGATGATGTAC	29.5752	13.7825	4.72808	12.8301	6.80827
eca-mir-144-5p	11	42750619	42750641	-	22	GGATATCATCATATACTGTAAG	57.0457	20.8517	8.85953	12.3452	10.6581
eca-mir-423-5p	11	43782445	43782467	+	22	GAGGGGCAGAGAGCGAGACTTT	149.366	169.56	64.2612	75.925	90.2266
eca-mir-423-3p	11	43782481	43782501	+	20	GCTCGGTCTGAGGCCCCTCA	275.566	266.92	181.972	230.352	166.022
eca-mir-22-3p	11	45377856	45377877	-	21	AAGCTGCCAGTTGAAGAACTG	359.338	283.486	268.061	352.086	338.794
eca-mir-22-5p	11	45377895	45377915	-	20	AGTTCTTCAGTGGCAAGCTT	226.088	415.007	174.786	250.386	302.626
eca-mir-132-3p	11	45639839	45639860	-	21	TAACAGTCTACAGCCATGGTC	9.40574	6.46328	11.5539	6.08919	20.2946
eca-mir-132-5p	11	45639875	45639896	-	21	ACCGTGGCTTTCGATTGTTAC	9.73094	2.97785	5.32836	3.63303	6.66024
eca-mir-195-3p	11	50048883	50048904	-	21	CCAATATTGGCTGTGCTGCTC	74.3135	40.3886	48.7204	45.3664	50.4747
eca-mir-195-5p	11	50048921	50048942	-	21	TAGCAGCACAGAAATATTGGC	9236.61	9985.9	9321.15	8646.49	10416.2
eca-mir-497-3p	11	50049191	50049212	-	21	CCAAACCACACTGTGGTGTTA	31.3673	48.9371	24.669	22.0673	45.7909
eca-mir-497-5p	11	50049231	50049251	-	20	CAGCAGCACACTGTGGTTTG	649.547	615.315	801.538	536.503	1044.91
eca-mir-324-3p	11	50242534	50242556	-	22	ACTGCCCCAGGTGCTGCTGGGG	1.0839	0.0550136	3.31971	3.50039	5.34867
eca-mir-324-5p	11	50242572	50242593	-	21	CGCATCCCCTAGGGCATTGGT	32.4096	23.1427	24.1752	18.0401	29.4217
eca-mir-744-5p	11	54402159	54402180	+	21	GCGGGGCTAGGGCTAACAGCA	66.772	38.0628	12.5886	21.8008	15.7271
eca-mir-744-3p	11	54402216	54402236	+	20	TGTTGCCACTAACCTCAACC	14.1742	16.4225	9.83513	10.3887	11.9297
eca-mir-1180	11	59216545	59216566	+	21	TTCCGGCTCGAGTGGGTGTGT	6.5038	7.4459	4.75088	2.55613	3.10726
eca-mir-33b-5p	11	60069240	60069258	+	18	TGCATTGCTGTTGCATTG	4.22827	4.03587	1.58425	2.50027	3.04692
eca-mir-129b-3p	12	8531010	8531031	+	21	AGCCCTTACCCCAAAAAGCAT	39.5717	24.4435	19.9091	26.5451	18.3847
eca-mir-130a-5p	12	17657892	17657913	+	21	CTCTTTTCACATTGTGCTACT	20.1645	27.679	11.6677	13.8581	11.4379
eca-mir-130a-3p	12	17657932	17657954	+	22	AGTGCAATGTTAAAAGGGCATT	898.362	868.299	606.795	665.075	966.485
eca-mir-192-5p	12	25044278	25044298	-	20	CTGACCTATGAATTGACAGC	14.8827	9.94488	5.39988	5.42332	8.05241
eca-mir-339-5p	13	6028594	6028614	+	20	CCCTGTCCTCCAGGAGCTCA	648.546	662.05	388.311	416.897	462.512
eca-mir-25-3p	13	8034257	8034278	-	21	CATTGCACTTGTCTCGGTCTG	1299.28	1085.51	702.613	703.184	767.503
eca-mir-93-3p	13	8034462	8034484	-	22	ACTGCTGAGCTAGCACTTCCCG	36.9102	31.3666	20.7771	22.1068	25.5081
eca-mir-93-5p	13	8034501	8034523	-	22	CAAAGTGCTGTTCGTGCAGGTA	60.3667	132.049	49.7997	30.0599	140.087
eca-mir-106b-3p	13	8034690	8034709	-	19	CCGCACTGTGGGTACTTGC	68.8702	20.658	25.4389	27.7999	19.3584
eca-mir-106b-5p	13	8034728	8034749	-	21	TAAAGTGCTGACAGTGCAGAT	113.882	98.3687	43.8899	53.5059	61.9736
eca-mir-590-5p	13	11703531	11703552	+	21	AGCTTATTCATAAAAGTACAG	194.1	140.791	71.6497	105.637	110.015
eca-mir-590-3p	13	11703571	11703591	+	20	AATTTTATGTATAAGCTAGT	17.2355	10.1415	7.70763	9.35306	11.1229
eca-mir-484	13	30009012	30009032	-	20	TCAGGCTCAGTCCCCTCCCG	582.283	444.733	288.232	301.406	226.608
eca-mir-193b-3p	13	30687484	30687505	-	21	AACTGGCCCACAAAGTCCCGC	408.374	290.914	240.239	272.031	245.557
eca-mir-193b-5p	13	30687521	30687542	-	21	CGGGGTTTTGAGGGCGAGATG	12.8778	4.8513	3.4917	1.70569	3.59482
eca-mir-340-5p	14	2525733	2525754	+	21	TATAAAGCAATGAGACTGATT	26.7267	38.8001	17.9784	27.8341	28.6104
eca-mir-340-3p	14	2525775	2525797	+	22	CCGTCTCAGTTACTTTATAGCC	104.761	115.647	42.6386	76.199	50.9516
eca-mir-1271	14	5745097	5745118	-	21	CTTGGCACCTCGTAAGCACTC	168.061	111.919	83.1255	90.5479	72.8866
eca-mir-218-5p	14	12167930	12167951	+	21	TGTGCTTGATCTAACCATGTG	832.931	451.323	217.306	263.649	297.336
eca-mir-107a-3p	14	12370517	12370539	+	22	GCAGCATTGTACAGGGCTATGA	6042.8	6605.38	3815.99	4645.85	4045.66
eca-mir-146a-5p	14	19243308	19243330	-	22	TGAGAACTGAATTCCATGGGTT	70.3308	50.0792	28.5675	21.835	52.28
eca-mir-378a-3p	14	28186798	28186819	-	21	ACTGGACTTGGAGTCAGAAGG	104.69	55.5581	28.9443	33.0923	40.06
eca-mir-378a-5p	14	28186836	28186857	-	21	CTCCTGACTCCAGGTCCTGTG	27.587	15.0604	12.4478	11.1283	8.43663
eca-mir-145-3p	14	28433274	28433294	-	20	GATTCCTGGAAATACTGTTC	13.9534	3.77407	1.40491	2.25983	3.1717
eca-mir-145-5p	14	28433311	28433333	-	22	GTCCAGTTTTCCCAGGAATCCC	6427.81	2053.99	1054.48	1171.76	1197.14
eca-mir-143-3p	14	28434701	28434721	-	20	TGAGATGAAGCACTGTAGCT	152.191	71.1114	29.3625	30.602	40.3272
eca-mir-874-3p	14	38723842	38723863	+	21	TGCCCTGGCCCGAGGGACCGA	15.8279	5.79663	4.10237	0.496523	4.493
eca-mir-3607-3p	14	80368917	80368937	-	20	GCATGTGATGAAGCAAATCA	5.20298	3.34413	2.91919	4.87625	4.014
eca-mir-1301-3p	15	70650512	70650533	+	21	TGCAGCTGCCTGGGAGTGATT	1.84119	2.44231	1.65589	2.28984	1.01247
eca-mir-135a-5p	16	35417147	35417169	+	22	ATGGCTTTTTATTCCTATGTGA	29.5679	4.55527	1.33357	0.785642	1.20711
eca-let-7g-5p	16	35442186	35442207	+	21	GAGGTAGTAGTTTGTACAGTT	995.548	1248.9	577.502	739.572	832.91
eca-let-7g-3p	16	35442243	35442264	+	21	TGTACAGGCCACTGCCTTGCC	5.69222	10.1195	6.30188	3.30357	6.39214
eca-mir-191-5p	16	38001165	38001186	+	21	AACGGAATCCCAAAAGCAGCT	7575.6	3911.81	3227.17	3244.14	1937.79
eca-mir-191-3p	16	38001208	38001228	+	20	TGCGCTTGGATTTCGTTCCC	7.20887	5.9338	2.8402	4.80399	3.33336
eca-mir-425-5p	16	38001630	38001652	+	22	ATGACACGATCACTCCCGTTGA	171.834	141.561	82.4344	91.8977	68.3317
eca-mir-425-3p	16	38001670	38001691	+	21	ATCGGGAATATCGTGTCCGCC	28.9173	18.1048	14.2672	18.3621	11.2411
eca-mir-138-5p	16	42248878	42248900	-	22	AGCTGGTGTTGTGAATCAGGCC	8.15818	6.72467	13.8589	4.75494	12.4483
eca-mir-15a-5p	17	21138783	21138803	+	20	AGCAGCACATAATGGTTTGT	403.656	368.31	270.148	314.163	370.046
eca-mir-15a-3p	17	21138820	21138841	+	21	AGGCCATATTGTGCTGCCTCA	9.64872	4.78334	6.41214	5.3942	9.35937
eca-mir-17-5p	17	61792416	61792438	+	22	AAAGTGCTTACAGTGCAGGTAG	397.604	323.058	182.69	170.174	232.934
eca-mir-17-3p	17	61792455	61792474	+	19	CTGCAGTGAAGGCACTTGT	19.2737	12.416	2.73448	14.0267	19.1817
eca-mir-18a-5p	17	61792556	61792577	+	21	AAGGTGCATCTAGTGCAGATA	11.4112	5.3558	3.09775	5.36117	2.42759
eca-mir-18a-3p	17	61792597	61792617	+	20	CTGCCCTAAGTGCTCCTTCT	7.07445	6.03436	4.06529	5.4372	3.86926
eca-mir-19a-3p	17	61792740	61792762	+	22	GTGCAAATCTATGCAAAACTGA	124.489	117.577	40.9668	61.4033	112.185
eca-mir-20a-5p	17	61792870	61792892	+	22	AAAGTGCTTATAGTGCAGGTAG	106.75	73.0156	37.2023	67.1582	54.3961
eca-mir-20a-3p	17	61792906	61792928	+	22	CTGCATTATGAGCACTTAAAGT	18.3775	16.1649	15.0508	16.8723	18.4851
eca-mir-19b-3p	17	61793043	61793065	+	22	GTGCAAATCCATGCAAAACTGA	1199.38	1200.29	421.491	951.319	933.416
eca-mir-92a-5p	17	61793122	61793144	+	22	GGTTGGGATCGGTTGCAATGCT	9.21252	7.07253	2.19855	3.10511	0.458587
eca-mir-92a-3p	17	61793159	61793180	+	21	ATTGCACTTGTCCCGGCCTGT	1014.08	1070.32	642.589	581.303	698.358
eca-mir-128-3p	18	19492393	19492413	+	20	CACAGTGAACCGGTCTCTTT	376.292	375.9	236.356	239.738	244.269
eca-mir-10b-5p	18	54609743	54609764	+	21	ACCCTGTAGAACCGAATTTGT	3354.74	2504.83	1643.64	2037.53	1562.91
eca-mir-10b-3p	18	54609783	54609804	+	21	AGATTCGATTCTAGGGGAATA	7.8073	12.2452	5.28698	6.45131	6.92013
eca-mir-551b-3p	19	9178033	9178054	+	21	CGACCCATACTTGGTTTCAGA	9.72863	9.03679	2.37694	4.28981	3.46407
eca-mir-28-5p	19	26408759	26408779	+	20	AGGAGCTCACAGTCTATTGA	37.0299	56.3027	28.0447	36.0904	34.4209
eca-mir-28-3p	19	26408799	26408821	+	22	ACTAGATTGTGAGCTCCTGGAG	347.551	182.825	165.837	172.433	59.9569
eca-mir-219-5p	20	33649538	33649560	+	22	GATTGTCCAAACGCAATTCTCG	2.54864	3.572	1.8351	3.23536	2.8578
eca-mir-206-3p	20	49820638	49820659	+	21	GGAATGTAAGGAAGTGTGTGG	3.7419	1.42255	1.15059	3.04585	0.448099
eca-mir-133b-3p	20	49824746	49824767	+	21	TGGTCCCCTTCAACCAGCTAC	7.10211	4.09272	3.34628	3.83527	0.852782
eca-mir-103a-3p	22	19043294	19043316	-	22	AGCAGCATTGTACAGGGCTATG	6042.94	6605.37	3815.99	4645.59	4045.72
eca-mir-103a-5p	22	19043332	19043353	-	23	AGCTTCTTTACAGTGCTGCCTTG	1.49087	2.40077	2.16082	1.88914	1.85831
eca-mir-296-5p	22	45210494	45210514	-	20	GAGGGCCCCCCCCAATCCTG	4.66187	1.53905	2.15724	0.931645	0.84878
eca-mir-1-3p	22	48433554	48433575	+	21	GGAATGTAAAGAAGTATGTAT	52.5453	34.8897	17.5792	21.8796	7.01659
eca-mir-27b-3p	23	2317700	2317720	-	20	TTCACAGTGGCTAAGTTCTG	2125.7	4193.53	2302.18	3885.3	3346.47
eca-mir-27b-5p	23	2317740	2317762	-	22	AGAGCTTAGCTGATTGGTGAAC	48.2685	29.187	10.0857	19.277	10.0958
eca-mir-23b-3p	23	2317931	2317952	-	21	ATCACATTGCCAGGGATTACC	15177.1	17197.7	12438.3	14263.4	11989.5
eca-mir-23b-5p	23	2317969	2317989	-	20	GGGTTCCTGGCATGCTGATT	7.26407	7.32611	0.935015	1.92218	1.60576
eca-mir-7-3p	23	6798802	6798823	-	21	CAACAAATCACAGTCTGCCAT	38.4242	32.946	28.1867	24.8984	22.4173
eca-mir-7-5p	23	6798843	6798865	-	22	TGGAAGACTAGTGATTTTGTTG	3.55027	3.33498	1.26026	1.46865	1.23452
eca-mir-204	23	20137069	20137090	+	21	TCCCTTTGTCATCCTATGCCT	175.798	173.329	216.655	118.84	140.495
eca-mir-491-5p	23	39789369	39789390	+	21	GTGGGGAACCCTTCCATGAGG	2.71037	3.41621	2.88014	1.88132	2.94965
eca-mir-31-3p	23	40415224	40415246	-	22	TGCTATGCCAACATATTGCCAT	25.0446	23.048	13.5405	10.9515	13.4476
eca-mir-31-5p	23	40415261	40415282	-	21	AGGCAAGATGCTGGCATAGCT	965.007	270.501	355.341	306.463	301.832
eca-let-7d-3p	23	54148822	54148843	-	21	CTATACGACCTGCTGCCTTTC	306.468	266.893	170.864	134.504	44.3421
eca-let-7d-5p	23	54148876	54148897	-	21	AGAGGTAGTAGGTTGCATAGT	1134.67	1907.32	1230.08	1420.52	820.943
eca-let-7f-3p	23	54150761	54150782	-	21	CTATACAATCTATTGCCTTCC	79.2586	70.1924	48.7675	59.5036	55.366
eca-let-7f-5p	23	54150817	54150838	-	21	TGAGGTAGTAGATTGTATAGT	2168.73	3483.97	1652.42	2028.31	2160.9
eca-mir-342-5p	24	42060872	42060893	+	21	GGGTGCTATCTGTGATTGAGG	5.42147	6.31919	4.90419	5.86147	2.04986
eca-mir-342-3p	24	42060913	42060935	+	22	CTCACACAGAAATCGCACCCGT	733.467	433.363	264.173	376.814	198.512
eca-mir-345-5p	24	42228004	42228024	+	20	CTGACTCCTAGTCCAGTGCT	56.4356	43.2214	29.3622	31.338	39.9817
eca-mir-345-3p	24	42228041	42228062	+	21	CCTGAACTAGGGGTCTGGAGG	2.57347	3.31328	2.55472	3.62068	3.1182
eca-mir-493-5p	24	42729587	42729608	+	21	TGTACATGGTAGGCTTTCATT	7.64389	16.7005	5.46668	6.41977	5.07581
eca-mir-433-3p	24	42745961	42745982	+	21	TCATGATGGGCTCCTCGGTGT	4.01247	7.10709	6.26325	4.6373	6.33631
eca-mir-127-5p	24	42747013	42747035	+	22	TGAAGCTCAGAGGGCTCTGATT	3.95841	11.0504	8.60705	4.8016	8.87875
eca-mir-127-3p	24	42747047	42747067	+	20	CGGATCCGTCTGAGCTTGGC	38.8456	52.6736	37.1918	35.0796	37.2395
eca-mir-432-5p	24	42748502	42748524	+	22	CTTGGAGTAGGTCATTGGGTGG	6.28446	7.01123	9.46505	5.12312	7.29097
eca-mir-136-5p	24	42748689	42748710	+	21	CTCCATTTGTTTTGATGATGG	29.8122	61.7141	58.1002	61.9986	91.4879
eca-mir-136-3p	24	42748724	42748744	+	20	TCATCGTCTCAAATGAGTCT	55.222	118.899	66.3353	85.5631	101.723
eca-mir-379-5p	24	42894648	42894668	+	20	GGTAGACTATGGAACGTAGG	181.183	254.898	111.824	165.372	165.913
eca-mir-379-3p	24	42894686	42894707	+	21	ATGTAACATGGTCCACTAACT	9.86737	15.6281	5.83407	7.24817	7.48501
eca-mir-411-5p	24	42895909	42895929	+	20	TAGTAGACCGTATAGCGTAC	4.5275	8.15585	7.42004	4.63768	2.59417
eca-mir-411-3p	24	42895945	42895966	+	21	ATGTAACACGGTCCACTAACC	8.97268	11.9762	4.74724	7.03131	7.99547
eca-mir-299-5p	24	42896369	42896390	+	21	GGTTTACCGTCCCACATACAT	136.836	273.636	176.517	195.602	208.122
eca-mir-299-3p	24	42896401	42896422	+	21	ATGTGGGATGGTAAACCGCTT	4.20056	9.75413	6.37328	6.62908	8.41262
eca-mir-323a	24	42898353	42898374	+	21	CACATTACACGGTCGACCTCT	26.4767	19.8875	15.913	13.4242	11.5031
eca-mir-329a-3p	24	42899413	42899434	+	21	ACACACCTAGTTAACCTCTTT	16.9095	18.6481	11.1986	12.6898	10.5839
eca-mir-329b	24	42899727	42899747	+	20	ACGAACCTGGTTAACCTCTT	5.61287	6.20568	2.66074	4.87927	3.96207
eca-mir-494-3p	24	42902218	42902240	+	22	GAAACATACACGGGAAACCTCT	30.2748	32.5791	16.0158	23.712	16.5718
eca-mir-543	24	42904291	42904312	+	21	AACATTCGCGGTGCACTTCTT	11.7653	13.7973	8.456	6.08881	5.92413
eca-mir-495-3p	24	42906133	42906154	+	21	AACAAACATGGTGCACTTCTT	42.6935	54.0861	32.4675	31.3203	27.8868
eca-mir-376c-5p	24	42911109	42911129	+	20	TGGATATTCCTTCTATGTTT	7.34633	14.8168	8.24892	8.5486	11.7535
eca-mir-376c-3p	24	42911146	42911166	+	20	ACATAGAGGAAATTCCACGT	173.592	265.497	128.292	123.204	180.081
eca-mir-376d-5p	24	42911487	42911508	+	21	TAGATTTTCCTTCTATGATTA	2.8735	7.46771	2.51992	3.1065	4.30145
eca-mir-376d-3p	24	42911524	42911544	+	20	TCATAGAGGAAAATCCACAT	56.8809	65.1649	54.2869	47.786	58.8074
eca-mir-376b-5p	24	42911869	42911889	+	20	TGGATATTCCTTCTATGTTT	7.21067	14.6244	8.32121	8.5486	11.2869
eca-mir-376b-3p	24	42911906	42911926	+	20	TCATAGAGGAAAATCCATGT	5.28811	16.9043	6.48419	9.65326	10.9976
eca-mir-376a-5p	24	42912240	42912260	+	20	TAGATTCTCCTTCTATGAGT	3.55167	7.74782	5.58119	3.88432	6.82134
eca-mir-376a-3p	24	42912277	42912297	+	20	TCATAGAGGAAAATCCACGT	8.48462	9.49242	6.11888	10.9407	9.36778
eca-mir-381-3p	24	42916102	42916123	+	21	ATACAAGGGCAAGCTCTCTGT	7.88817	9.49953	4.99971	5.09158	6.63232
eca-mir-487b-3p	24	42916571	42916591	+	20	TCGTACAGGGTCATCCACTT	235.535	345.565	223.39	208.204	217.3
eca-mir-539-3p	24	42917413	42917434	+	21	TCATACAAGGACAATTTCTTT	1.59966	1.93228	1.54836	1.61768	3.36431
eca-mir-487a-3p	24	42922040	42922061	+	21	ATCATACAGGGACATCCAGTT	8.53993	11.6858	6.69415	6.4445	7.5305
eca-mir-382-5p	24	42924872	42924894	+	22	AAGTTGTTCGTGGTGGATTCGC	14.2058	13.0946	7.66893	9.0092	7.28286
eca-mir-382-3p	24	42924908	42924929	+	21	ATCATTCACGGACAACACTTT	4.38977	8.04325	3.92691	8.63661	3.97651
eca-mir-134-5p	24	42925251	42925272	+	21	GTGACTGGTTGACCAGAGGGG	1.92436	2.08169	2.16231	1.539	1.59284
eca-mir-485-5p	24	42925994	42926016	+	22	GAGGCTGGCCGTGATGAATTCG	6.23743	10.9041	4.96873	5.19006	3.12271
eca-mir-485-3p	24	42926031	42926052	+	21	TCATACACGGCTCTCCTCTCT	13.1974	15.5938	15.516	10.9314	11.8243
eca-mir-323b-3p	24	42926832	42926852	+	20	CCAATACACGGTCGATCTCT	7.56055	10.9911	7.88296	8.10188	6.89277
eca-mir-154-5p	24	42930166	42930187	+	21	AGGTTATCCGTGTTGCCTTCG	6.37004	9.49296	10.0803	6.8651	10.1518
eca-mir-154-3p	24	42930202	42930223	+	21	ATCATACACGGTTCACCTATT	5.34122	8.7321	5.86774	7.39455	7.07835
eca-mir-377-3p	24	42932783	42932804	+	21	TCACACAAAGGCAACTTTTGT	3.06395	3.38331	2.5949	4.01318	2.48549
eca-mir-409-5p	24	42935648	42935669	+	21	GGTTACCCGAGCAACTTTGCA	3.2807	9.26199	3.34741	5.53568	3.54938
eca-mir-409-3p	24	42935680	42935701	+	21	AATGTTGCTCGGTGAACCCCT	60.0071	56.3528	27.458	32.6727	21.4546
eca-mir-369-5p	24	42935941	42935961	+	20	GATCGACCGTGTCATATTCG	19.6522	37.9198	23.5169	25.4906	15.8275
eca-mir-369-3p	24	42935976	42935996	+	20	ATAATACATGGTTGATCTTT	18.8689	30.1009	16.9925	21.5106	21.627
eca-mir-410	24	42936306	42936326	+	20	ATATAACACAGATGGCCTGT	1.73532	3.38115	2.7734	2.66393	2.38123
eca-mir-656-3p	24	42937053	42937073	+	20	ATATTATACAGTCAACCTCT	10.2741	15.7898	7.48709	8.38722	8.85083
eca-mir-32-5p	25	14424899	14424919	-	20	TATTGCACATTACTAAGTTG	19.3258	9.99354	5.44119	5.03436	5.36741
eca-mir-199b-3p	25	31553696	31553716	-	20	ACAGTAGTCTGCACATTGGT	8871	14153.1	10556.1	7429.95	10375.2
eca-mir-199b-5p	25	31553733	31553755	-	22	CCCAGTGTTTAGACTATCTGTT	3948.23	5812.28	4321.35	4825.49	5125.92
eca-mir-126-5p	25	37315408	37315429	-	21	TCGTACCGTGAGTAATAATGC	8483.22	2779.11	1383.8	1905.78	2053.25
eca-mir-126-5p	25	37315408	37315429	-	21	TCGTACCGTGAGTAATAATGC	86955	91250	53677	63931.1	55860.2
eca-mir-126-3p	25	37315446	37315466	-	20	CATTATTACTTTTGGTACGC	2127.82	1046.67	476.414	569.795	783.018
eca-mir-99a-5p	26	15508992	15509013	+	21	ACCCGTAGATCCGATCTTGTG	44137.4	39657.3	26691.4	33428.5	23951.3
eca-mir-99a-3p	26	15509029	15509051	+	22	AAGCTCGCTTCTATGGGTCTGT	1013.53	896.079	755.388	787.163	636.599
eca-let-7c-5p	26	15509725	15509746	+	21	GAGGTAGTAGGTTGTATGGTT	2763.06	4205.77	1904.07	2870	2221.33
eca-let-7c-3p	26	15509770	15509791	+	21	TGTACAACCTTCTAGCTTTCC	23.365	20.5838	7.65848	8.56892	5.60978
eca-mir-126-5p	26	15553175	15553196	+	21	CCCTGAGACCCTAACTTGTGA	8483.22	2779.11	1383.8	1905.78	2053.25
eca-mir-126-5p	26	15553175	15553196	+	21	CCCTGAGACCCTAACTTGTGA	86955	91250	53677	63931.1	55860.2
eca-mir-125b-3p	26	15553214	15553235	+	21	CAAGTCAGGCTCTTGGGACCT	125.011	133.172	77.9334	95.5973	66.648
eca-mir-155-5p	26	23253377	23253399	+	22	TAATGCTAATCGTGATAGGGGT	167.885	189.585	110.478	99.5294	81.9983
eca-mir-486-3p	27	3709572	3709593	-	21	CTCGGGGCAGCTCAGTACAGG	669.26	148.479	219.17	335.885	99.387
eca-mir-486-5p	27	3709612	3709633	-	21	TCCTGTACTGAGCTGCCCCGA	656.874	143.431	212.945	324.808	94.5537
eca-mir-331-5p	28	20407844	20407865	+	21	CTAGGTATGGTCCCAGGGATC	4.93184	4.93573	2.83907	3.43509	2.69665
eca-mir-331-3p	28	20407880	20407900	+	20	CCCCTGGGCCTATCCTAGAA	428.119	440.439	240.609	277.051	285.381
eca-mir-33a-5p	28	38272572	38272591	+	19	TGCATTGTAGTTGCATTGC	14.5563	18.949	15.5638	21.8933	18.5935
eca-mir-33a-3p	28	38272612	38272632	+	20	AATGTTTCCACAGTGCATCA	15.6687	23.531	14.5497	12.853	13.9944
eca-mir-1249	28	41193671	41193692	-	21	ACGCCCTTCCCCCCCTTCTTC	144.285	106.118	118.734	120.66	79.2095
eca-let-7a-5p	28	42016391	42016412	+	21	GAGGTAGTAGGTTGTATAGTT	9952.58	15579.3	7556.09	10967.4	9543.23
eca-let-7a-3p	28	42016439	42016460	+	21	TATACAATCTACTGTCTTTCC	374.158	346.004	214.971	237.046	288.59
eca-let-7b-5p	28	42017312	42017333	+	21	GAGGTAGTAGGTTGTGTGGTT	5811.5	5993.07	4212.11	5446.54	3340.66
eca-let-7b-3p	28	42017367	42017388	+	21	TATACAACCTACTGCCTTCCC	354.428	295.44	155.509	171.082	149.917
eca-mir-350-3p	30	1800095	1800116	+	21	TCACAAAGCCCATACACTTTT	36.5052	35.8845	17.4657	18.6176	22.1128
eca-mir-664-3p	30	10420843	10420865	-	22	TATTCATTTATCTCCTAGCCTA	13.4976	11.7051	4.57554	8.9057	5.72503
eca-mir-181b-3p	30	26398762	26398782	-	20	CTCACTGGACAATGAATGCA	4.90435	5.08042	2.44888	1.15633	2.59882
eca-mir-181b-5p	30	26398800	26398822	-	22	AACATTCATTGCTGTCGGTGGG	501.459	585.179	268.46	254.375	494.255
eca-mir-181a-3p	30	26398943	26398964	-	21	ACCATCGACCGTTGATTGTGC	346.575	277.352	289.456	179.041	98.5142
eca-mir-181a-5p	30	26398982	26399004	-	22	AACATTCAACGCTGTCGGTGAG	10142.2	10145.6	5554.03	7097.08	6330.73
eca-mir-185-5p	Un0002	1055182	1055203	+	21	GGAGAGAAAGGCAGTTCCTGA	697.754	570.994	189.681	374.843	335.616
eca-mir-1306-5p	Un0002	1103199	1103219	+	20	CACCTCCCCTGCAAACGTCC	120.451	74.646	67.482	47.3635	51.3732
eca-mir-1306-3p	Un0002	1103239	1103259	+	20	CGTTGGCTCTGGTGGTGATG	3.2513	1.30614	2.73603	1.14776	1.37125
eca-mir-181c-5p	Un0116	11879	11900	+	21	ACATTCAACCTGTCGGTGAGT	46.6258	48.9212	31.3055	44.5911	35.5722
eca-mir-181d-5p	Un0116	12046	12068	+	22	ACATTCATTGTTGTCGGTGGGT	4.6068	5.59303	3.88662	3.84575	4.32283
eca-mir-181d-3p	Un0116	12091	12113	+	22	ACATTCATTGTTGTCGGTGGGT	4.6068	5.59303	3.88662	3.84575	4.32283
eca-mir-2887	Un0288	226302	226326	+	24	GAGGGGCTCTCCGCACCGGACCCC	39.1151	10.1485	36.4804	78.0288	26.7442
eca-mir-221-3p	X	37090671	37090692	-	21	AGCTACATTGTCTGCTGGGTT	432.335	461.112	536.264	146.899	724.893
eca-mir-221-5p	X	37090712	37090732	-	20	ACCTGGCATACAATGTAGAT	4.95988	4.21511	1.44109	2.43584	1.8543
eca-mir-222-3p	X	37091445	37091467	-	22	AGCTACATCTGGCTACTGGGTC	332.934	193.334	203.247	135.911	229.824
eca-mir-222-5p	X	37091485	37091507	-	22	GGCTCAGTAGCCAGTGTAGATC	2.52015	1.33278	10.0063	2.9291	4.06982
eca-mir-532-5p	X	40068478	40068499	+	21	ATGCCTTGAGTGTAGGACCGT	311.515	154.31	114.848	63.6863	109.836
eca-mir-532-3p	X	40068515	40068536	+	21	CTCCCACACCCAAGGCTTGCA	14.1506	12.7513	3.95594	10.9198	7.47664
eca-mir-188-5p	X	40068852	40068873	+	21	ATCCCTTGCATGGTGGAGGGT	43.3135	24.8282	20.8834	29.514	24.9088
eca-mir-500-5p	X	40073296	40073318	+	22	AATCCTTGCTACCTGGGTGAGA	14.8543	17.9198	11.1219	11.6502	5.37664
eca-mir-500-3p	X	40073335	40073357	+	22	TGCACCTGGGCAAGGATTCCGA	117.832	92.4778	39.4084	61.3249	64.3857
eca-mir-362-5p	X	40073832	40073853	+	21	ATCCTTGGAACCTAGGTGTGA	26.4012	20.5209	26.2788	22.8433	7.88372
eca-mir-362-3p	X	40073869	40073890	+	21	ACACACCTATTCAAGGATTCA	214.833	246.687	148.028	231.661	232.829
eca-mir-501-3p	X	40074616	40074636	+	20	ATGCACCTGGGCAAGGATTC	40.6239	40.6699	18.8548	26.9694	24.8099
eca-mir-660-5p	X	40076545	40076566	+	21	ACCCATTGCATATCGGAGTTG	126.999	136.212	110.081	125.365	112.854
eca-mir-660-3p	X	40076581	40076601	+	20	CCTCCTGTGTGCATGGATTA	4.25462	6.05061	3.20533	3.41025	3.21157
eca-mir-502-5p	X	40077421	40077442	+	21	ATCCTTGCTATCTGGGTGCTA	4.39089	3.0599	2.37771	2.30484	2.16167
eca-mir-502-3p	X	40077458	40077478	+	20	ATGCACCTGGGCAAGGATTC	66.1732	64.8302	36.3843	53.4367	52.412
eca-mir-98-5p	X	44776555	44776576	+	21	GAGGTAGTAAGTTGTATTGTT	61.6608	71.5045	45.2973	43.0007	57.1676
eca-mir-98-3p	X	44776613	44776634	+	21	TATACAACTTACTACTTTCCC	42.2846	32.5091	22.0594	20.2711	23.7342
eca-mir-1468-5p	X	46452252	46452272	-	20	CTCCGTTTGCCTGTTTTGCT	3.22534	3.31616	1.8754	1.30839	1.43513
eca-mir-223-5p	X	48492614	48492636	+	22	GTGTATTTGACAAGCTGAGTTG	3.33369	1.83603	0.720393	0.572179	0.591319
eca-mir-223-3p	X	48492656	48492678	+	22	GTCAGTTTGTCAAATACCCCAA	1026.8	617.036	198.352	254.973	266.79
eca-mir-421	X	55435829	55435851	-	22	ATCAACAGACATTAATTGGGCG	3.68559	2.15161	1.25996	1.36942	0.580832
eca-mir-374b	X	55436024	55436045	-	21	ATATAATACAACCTGCTAAGT	38.3495	27.2353	17.1816	12.7758	12.2316
eca-mir-545-3p	X	55500434	55500456	-	22	ATCAACAAACATTTATTGTGTG	252.744	303.113	162.434	255.695	204.775
eca-mir-545-5p	X	55500473	55500493	-	20	TCAGTAAATGTTTATTGGAT	2.79224	2.0093	2.0151	1.93857	3.9761
eca-mir-374a-3p	X	55500605	55500626	-	21	CTTATCAGGTTGTATTGTAAT	11.0842	12.3546	5.58256	9.31468	8.80392
eca-mir-374a-5p	X	55500635	55500656	-	21	TTATAATACAACCTGATAAGT	95.6215	71.6138	71.7714	87.3764	78.6188
eca-mir-361-5p	X	65084152	65084173	+	21	ATCAGAATCACGCCTGGGGGA	34.9523	37.0865	16.3472	21.5382	14.9715
eca-mir-361-3p	X	65084190	65084211	+	21	TACCCCTGGAGATTCTGATAA	238.652	218.315	104.326	139.483	105.609
eca-mir-652-5p	X	86921335	86921356	+	21	CAACCCTAGGAGAGGGTGCCA	0.569206	2.75995	1.15208	1.16793	0.79442
eca-mir-652-3p	X	86921376	86921396	+	20	ATGGCGCCACTAGGGTTGTG	0.948808	2.02421	0.648097	1.80567	0.458587
eca-mir-363	X	106691886	106691908	-	22	AATTGCACGGTATCCATCTGTA	3.03541	2.31666	1.04546	1.21736	1.05588
eca-mir-20b-5p	X	106692352	106692374	-	22	CAAAGTGCTCATAGTGCAGGTA	8.2104	4.57368	1.65797	2.20146	1.71357
eca-mir-106a-5p	X	106692747	106692769	-	22	CAAAGTGCTTACAGTGCAGGTA	397.604	323.058	182.69	170.174	232.934
eca-mir-450b-5p	X	106948702	106948722	-	20	TTTTGCAATATGTTCCTGAA	7.15544	5.82089	3.70871	5.01671	8.18418
eca-mir-450a-5p	X	106948871	106948891	-	20	TTTTGCGATGTGTTCCTAAT	8.40344	6.96681	5.18359	8.86245	4.52005
eca-mir-450c-5p	X	106949004	106949024	-	20	TTTTGCGATGTGTTCCTAAT	12.5236	11.1524	8.85792	10.2229	7.70969
eca-mir-542-3p	X	106949754	106949774	-	20	TGTGACAGATTGATAACTGA	8.78135	7.55369	5.62023	5.74649	7.80295
eca-mir-542-5p	X	106949791	106949811	-	20	TCGGGGATCATCATGTCACG	25.8002	20.0679	15.087	12.3778	15.1359
eca-mir-503-5p	X	106954660	106954682	-	22	TAGCAGCGGGAACAGTACTGCA	7.23905	3.68605	4.25353	9.33335	12.9832
eca-mir-424-3p	X	106954979	106954999	-	20	CAAAACGTGAGGCGCTGCTA	0.976566	1.80836	0.970896	2.0344	4.53586
eca-mir-424-5p	X	106955016	106955036	-	20	CAGCAGCAATTCATGTTTTG	468.325	437.754	364.205	332.092	536.56
eca-mir-504-5p	X	110329602	110329622	-	20	GACCCTGGTCTGCACTCTAT	10.9434	11.5744	7.7395	7.63978	5.44158
eca-mir-505-3p	X	111378320	111378341	-	21	GTCAACACTTGCTGGTTTCCT	214.935	164.56	86.298	92.668	91.5454
eca-mir-505-5p	X	111378357	111378378	-	21	GGGAGCCAGGAAGTATTGATG	16.9312	13.0421	2.77561	6.90106	6.06289
eca-mir-224-5p	X	120688739	120688760	-	21	CAAGTCACTAGTGGTTCCGTT	22.9538	8.57859	12.8923	17.9668	26.8353
new-eca-mir-004	1	3098488	3098509	22	-	AGAGCCCAGCGCCAGGCTCCC	35.3739	6.86801	96.8446	69.0609	77.9039	2
new-eca-mir-007	1	10810996	10811015	20	+	GCGTGGGTGGGCTGGGCAG	5.44912	0.982436	6.2368	3.60718	4.08285	2
new-eca-mir-014	1	21386891	21386911	21	+	TCTGTGTTTGTAAAATTTAA	11.2488	1.16414	0.71926	0.236662	0.705103	2
new-eca-mir-016	1	26565953	26565974	22	-	GAGCAGCACCATGGCGCCAAT	155.228	107.903	61.7117	70.5977	74.9591
new-eca-mir-019	1	32153087	32153109	23	+	ACTAAGGCACAGACAGATGTGG	5.12262	11.0878	16.6743	9.48103	10.9664
new-eca-mir-023	1	37800095	37800116	22	+	ATCCCTGTCCAGTGCCGTGGT	2.22254	0.470652	16.5283	32.7225	24.3442
new-eca-mir-026	1	45514576	45514594	19	+	TTAGTTCTGAGCTGACAT	43.4833	19.9038	48.5951	49.6126	59.5356	2
new-eca-mir-028	1	61368520	61368541	22	-	TACACTTTGCTCCAACAAAGG	208.602	233.424	171.911	194.009	167.525
new-eca-mir-033	1	75317567	75317588	22	-	CACTACTTACACCTCAGGCAG	65.8828	81.0776	19.2905	39.6084	13.9288
new-eca-mir-036	1	77327884	77327905	22	+	GCTACACCACTCATCAAACCA	20.2923	15.0583	7.71478	3.36763	12.4984
new-eca-mir-042	1	89070552	89070573	22	-	CGACCTGCTTCTGGGTCAGGG	278.65	64.5133	518.524	127.358	456.966	1
new-eca-mir-043	1	89070588	89070610	23	-	ACGTTCGTGGGGAACCTGGCGC	71.2838	37.7662	86.8896	52.8272	58.6054
new-eca-mir-044	1	89071365	89071387	23	-	ACCCGCTCCGGGGACAGTGCCA	167.121	78.0709	220.759	159.448	189.264	1
new-eca-mir-045	1	89071482	89071504	23	-	GCCGCCGGTGAAATACCACTAC	15261.9	3719.26	219872	139241	238760	1
new-eca-mir-046	1	89071619	89071636	18	-	CCAGCGAAACCACAGCC	353.448	56.9939	784.82	550.421	800.954	4
new-eca-mir-047	1	89075574	89075594	21	-	GCCCTGGCGGAGCGCTGAGA	307.009	25.4258	445.984	323.485	106.941	1
new-eca-mir-048	1	89075620	89075649	30	-	CCGATTGGATGGTTTAGTGAGGCCCTCGG	139.332	90.1182	108.193	141.225	104.145	1
new-eca-mir-049	1	89077056	89077078	23	-	GGCTTTGGTGACTCTAGATAAC	119.09	89.2794	78.2038	96.7381	92.9506	1
new-eca-mir-050	1	90229555	90229576	22	+	GGTGCTTTGCTTTGGCATTCG	286.116	135.121	151.916	113.513	150.48
new-eca-mir-051	1	92559515	92559533	19	-	CCTACAGGTGTCACCCTG	2.54864	0.614718	20.5787	179.991	19.6789	4
new-eca-mir-056	1	109596925	109596946	22	-	GCACACAGAGTAGAACCAGCC	78.0403	126.391	109.863	83.7039	105.595	1
new-eca-mir-061	1	125862252	125862274	23	-	TGGTGTCCCATTTTAGTGCCTG	72.7489	82.8561	86.4561	76.3823	48.9434
new-eca-mir-062	1	129287399	129287420	22	-	TTCATCATAATCATCATTGAC	57.927	56.3592	26.0703	37.0247	34.0049
new-eca-mir-064	1	132521815	132521836	22	-	CTACCCTTTAAATATAGCACC	67.1533	27.7913	7.46154	13.0905	7.37112
new-eca-mir-071	1	158209027	158209049	23	+	AGCGTGACAGGGATGGAGCTGG	1.46344	0.147664	17.7967	77.1394	9.64514	3
new-eca-mir-075	1	162010943	162010960	18	-	ATCCCACTCCTGACACC	229.595	127.239	92.9993	240.112	94.3392	4
new-eca-mir-076	1	168005587	168005608	22	-	CTGATCTCGGAAGCTAAGCAG	226.384	32.8778	167.113	140.945	145.969
new-eca-mir-079	1	171378501	171378522	22	+	CTGCGTTCGCGCTCTCCCCTG	57.2923	67.175	38.8184	34.6059	38.1273
new-eca-mir-080	1	174891028	174891048	21	+	TCGTTTCTTCGGTCACTCGG	2.06064	0.714462	18.6278	186.977	13.2286
new-eca-mir-082	1	183353826	183353847	22	+	CTGGGGGCTGGAGACACAATG	39.4383	6.5368	350.275	573.705	16.1798	1
new-eca-mir-084	1	185521781	185521803	23	+	GTGCCTGGGCGACAGCCATCCC	22.0354	21.4822	20.1524	18.1012	16.3806
new-eca-mir-099	2	19075601	19075621	21	-	CTCTGTACTGACAGAACTTG	303.858	394.466	205.678	268.392	314.03
new-eca-mir-104	2	31082171	31082192	22	-	ACTGGACTTGGAGTCAGAAGT	19.759	10.402	5.69025	5.73867	6.18524	2
new-eca-mir-111	2	40530697	40530718	22	+	TGAATTGCAAATGCGCCACAG	55.3649	145.497	104.718	63.0522	71.7983	1
new-eca-mir-112	2	40840593	40840613	21	+	CGAGGAGCTCACAGTCTAGT	1237.68	1425.5	946.91	671.132	812.05	1
new-eca-mir-113	2	41401935	41401955	21	-	GGTAGCCAAATGCCTCGTCA	206.736	51.0393	206.147	181.399	215.283	1
new-eca-mir-114	2	42381093	42381111	19	+	TTAGTTCTGAGCTGACAT	44.3239	19.9588	48.8829	49.9983	59.9672	2
new-eca-mir-138	2	116862809	116862830	22	+	AACACTCCATCTTGGTTAAGA	128.503	139.203	111.603	121.345	94.3624	1
new-eca-mir-139	2	118154548	118154569	22	+	CATCTGTGGGATTATGACTGA	186.336	39.7806	86.028	43.6488	55.9937	1
new-eca-mir-141	3	2548623	2548642	20	-	CCCGCGGTCCCCCAGACCC	56.8863	25.884	34.7204	40.3741	38.4738
new-eca-mir-151	3	22928751	22928772	22	+	CGATTCCCGGCCAATGCAGCA	90.687	38.9007	8.35704	30.6351	11.7934
new-eca-mir-158	3	36417096	36417116	21	-	ACCTGCTTCTGGGTCAGGGT	36.6473	10.321	49.2986	19.9097	67.7355	2
new-eca-mir-159	3	36417499	36417526	28	-	GACCGTCGTGAGACAGGTTAGTTTTAC	82.0775	32.1482	140.267	83.2631	62.3027	1
new-eca-mir-160	3	36526241	36526263	23	-	CGTTGGTCCCAGAGTGGTGCCT	13.148	297.854	132.104	1021.72	10.6755
new-eca-mir-162	3	40108755	40108776	22	-	ATGGTGTCCCTAGAGCCGTAA	55.6512	74.2099	81.2303	71.0095	52.8655
new-eca-mir-163	3	40469401	40469422	22	-	CCATCTTGGCAATGGATCCTC	3.36229	1.32918	18.2602	28.6609	40.5578
new-eca-mir-167	3	56777174	56777195	22	-	CTTCACTTTGCTCCATGTAAG	361.084	347.463	232.67	337.932	192.014
new-eca-mir-172	3	79249502	79249523	22	-	AAGACCCTGTTGAGCTTGACT	99.0676	48.7075	102.365	136.237	126.694	1
new-eca-mir-173	3	85663543	85663565	23	+	GCACAGTGGCTAAGTTCATGCG	67.6627	81.693	24.996	45.7763	43.74
new-eca-mir-183	3	107317706	107317726	21	+	TGCTAGTTCTGAGCTGAGGC	150.99	112.12	50.6288	69.8945	37.4895	2
new-eca-mir-186	3	115113856	115113875	20	-	TCCCGTGGAGCAGAAGGGC	53.6141	8.8374	45.3841	37.5422	35.3089	1
new-eca-mir-188	3	116041054	116041072	19	-	CCCGGTCCCTCCACCCGC	20.0842	5.37975	58.0563	58.521	60.2236	3
new-eca-mir-194	4	4185396	4185417	22	+	ACACAGGCATCTTGGTGCCTC	207.389	158.617	124.031	150.672	113.232	3
new-eca-mir-195	4	5395449	5395467	19	+	GCCCAGTGCTCTGAATGT	95.8241	21.9763	54.982	46.1764	41.8513	4
new-eca-mir-200	4	17596440	17596457	18	+	GGGGCCGTGGAGGTGGT	536.792	308.376	226.911	621.374	183.426	4
new-eca-mir-203	4	21397925	21397942	18	-	AGGAGTCTAACTGCAAT	79.7441	2.59028	75.0505	63.6512	179.464	4
new-eca-mir-206	4	37989362	37989382	21	+	GGGACAGCCCGGTGCTCCAG	22.0395	20.8437	4.86145	8.40852	5.0679	3
new-eca-mir-207	4	37993574	37993603	30	+	TCCACTGGCCCCGCAGGACCTCCTGGACT	13.6329	13.0466	10.8074	7.78541	11.9573
new-eca-mir-208	4	38008352	38008373	22	+	CCTCATGGCCCCGTGGGTCCC	19.1617	21.5608	6.12714	5.36229	10.6153	1
new-eca-mir-209	4	38010416	38010433	18	+	CCACCCAGAGTGGAGCA	46.5371	23.1983	15.0646	57.7172	17.474	4
new-eca-mir-212	4	56857601	56857623	23	-	ACATAGACACACACACAAACAC	741.939	458.439	329.989	495.911	304.805	1
new-eca-mir-222	4	95567034	95567052	19	+	ATAGTTCTGAGCTGAACG	24022.8	12951.7	27750.6	25030.7	27968.1
new-eca-mir-224	4	101065132	101065153	22	+	CCCCACAACCGTGTTTGACTG	208.538	35.182	223.432	174.067	349.955
new-eca-mir-231	5	5533375	5533392	18	+	CGCTGGAGGAGCTGAGT	2528.45	997.374	2698.55	2995.57	2617.83	4
new-eca-mir-232	5	12310862	12310884	23	+	AACCCTTTGCTCTGGTGCCTGG	6.12582	67.6604	52.2567	230.106	6.61216
new-eca-mir-240	5	36050302	36050323	22	+	CGATTCCCGGCCCATGCAGCA	9.23899	6.19447	2.12464	3.24696	1.68064
new-eca-mir-241	5	37594616	37594636	21	-	TCCCTGAGACCCTGGCCAAG	68.7626	66.3068	32.927	32.7155	17.1805	1
new-eca-mir-248	5	64748183	64748204	22	+	GCTTTGCTATTACAATATGGC	29.0017	5.14438	44.8404	16.6095	73.0283
new-eca-mir-249	5	68502354	68502374	21	+	ACGCCTGCATGTGTGTTTGT	2645.88	1815.39	1576.42	1810.61	1175.48
new-eca-mir-251	5	72072160	72072182	23	-	GCCCATTCTATCCCAGTACAGC	26.2649	8.1502	46.945	28.9746	38.7109
new-eca-mir-252	5	73352587	73352609	23	+	CTCAGTTTTACCCTATGTGCTG	131.526	38.1935	19.9408	435.179	47.7582
new-eca-mir-254	5	79469222	79469243	22	-	GCCACAGCCATCTTGGTGCAG	127.649	93.9508	68.5053	88.8581	98.8017
new-eca-mir-262	6	7784304	7784325	22	-	TGGTGTCCCAACCTGGTGCCT	84.6093	85.9278	81.7129	56.8023	64.9722
new-eca-mir-263	6	8764901	8764922	22	+	CCTGTACTGAGCTGAGGGGAG	1.35448	0.391474	1.65684	1.81689	2.45211
new-eca-mir-265	6	8896955	8896975	21	+	CCCTGTCCTCCAGGAGCTCA	679.901	691.605	413.736	452.499	499.923	4
new-eca-mir-268	6	19108795	19108812	18	-	GCCCAGTGCTCTGAATG	94.6044	22.1342	51.1622	44.0861	37.236	4
new-eca-mir-270	6	21341386	21341408	23	-	CACGCCTGCATGCACACCCACA	9.3475	51.2453	26.5125	51.6067	4.84175
new-eca-mir-271	6	26281220	26281241	22	-	CTGTGGCACCACTACCTGCAG	21.181	9.12822	1.29619	3.10688	1.12873	2
new-eca-mir-272	6	26400255	26400275	21	+	CCTGTACTGAGCTGTTTTTG	2.54769	1.43427	2.26715	2.63733	1.32186
new-eca-mir-279	6	33596843	33596863	21	+	CACAGGGTAGATGGTGCCTC	426.564	496.827	414.187	421.597	372.077	2
new-eca-mir-286	6	66135451	66135473	23	+	ATTTCACTCAGATACATAGAAA	0.813544	0.110027	2.91889	51.5085	1.24049
new-eca-mir-305	7	3938895	3938916	22	-	CTCTGCCCGCTCTCTGTCTTA	6.61174	7.0096	2.70218	2.83025	2.33979	2
new-eca-mir-307	7	12713021	12713047	27	-	GGATTATGACTGAACGCCTCTAAGTC	26.2372	9.49295	15.2736	18.4861	16.3902	1
new-eca-mir-316	7	30425176	30425197	22	+	AGGTCAAAAGGGTCCTCGAAA	28.8568	7.09135	4.8593	5.52292	5.37881
new-eca-mir-322	7	49988413	49988432	20	-	CGTTGGTCTCGGCGCCAAG	11.7058	11.8723	4.13831	6.69677	2.91019	1
new-eca-mir-325	7	67637357	67637379	23	+	TCTGCAAAATGGGAATGGTAGT	27.7036	44.6077	36.2905	62.7109	61.0542
new-eca-mir-326	7	68693584	68693604	21	-	GGAGACCCGCCTTCCTCCAG	36.4527	25.1966	20.5462	12.1166	22.1009
new-eca-mir-327	7	68758391	68758410	20	-	CTTCAGTGATGACACGATG	30.3845	7.61291	19.3023	17.5587	11.2601	4
new-eca-mir-328	7	68862641	68862661	21	-	GAGATGCCCGCATCCTCCAC	4.28317	3.7719	2.52027	2.94927	2.46609	1
new-eca-mir-329	7	73936648	73936669	22	-	TGGCAAGGATTTCACCCCAGA	13.093	1.05946	1.44335	1.21736	0.680635
new-eca-mir-331	7	75274310	75274329	20	+	GGCTCAGTTCAGCACCTTT	161.508	209.213	107.848	144.455	125.461	1
new-eca-mir-335	7	82117441	82117459	19	+	ACTCTTGGCAATGCTAGA	7.37162	2.09691	31.126	61.2565	70.7588	1
new-eca-mir-340	7	93357955	93357975	21	+	GGTGTCCCATCTTGGTATCC	1654.02	2226.71	2051.79	2087.14	1878.94
new-eca-mir-349	8	12290761	12290781	21	-	CAGCACTTTGCTCCAACAGG	67.1457	98.2252	100.192	85.5193	80.9276	1
new-eca-mir-352	8	13810407	13810425	19	+	GCAATTTTTGACAGTCTC	9.45986	2.318	18.0361	10.0873	28.4902	1
new-eca-mir-354	8	18348058	18348075	18	-	CACAGGGATAACTGGCT	74.1872	14.6909	35.9903	42.2684	59.41	4
new-eca-mir-367	8	29416175	29416197	23	+	GGCTCAGTTCAGCAGGATCCTC	212.514	145.619	137.249	185.167	120.8
new-eca-mir-373	8	37924579	37924596	18	+	GAGCCCGGCTAGCGTGC	36.1592	3.1795	38.845	41.5958	29.5055	1
new-eca-mir-375	8	41194953	41194975	23	+	GGACAGGGTTCTTGGTGCCTCT	1831.83	1836.17	1515.16	1810.1	1281.94
new-eca-mir-377	8	56983537	56983558	22	-	TGGAATGTTTTCTTCAGACAT	8.92094	5.12864	4.07568	5.34048	1.53696
new-eca-mir-380	8	66505441	66505462	22	+	AAAGTCTCATCTACCTTGGTC	87.7682	110.054	52.2892	83.9095	81.5828
new-eca-mir-394	9	16120530	16120551	22	+	ACGTTAACTCATTTAATTATC	7.07418	2.6197	2.23098	1.38405	0.634735
new-eca-mir-401	9	42574057	42574079	23	-	CAACACTTTGAGAACCACTGGT	31.0394	44.9584	34.8393	72.4965	223.962
new-eca-mir-403	9	47066910	47066928	19	-	ACATTTGTAGGATGTGAG	29.0032	25.2921	15.9873	35.5818	26.1229	4
new-eca-mir-410	9	68531488	68531509	22	-	CATGTCATCTGCAGCACAGTC	8.75453	17.1581	21.5052	46.811	49.7557
new-eca-mir-412	9	69494020	69494038	19	-	GACACCTTCTGAGCCACA	22.3064	4.3603	9.55198	9.94979	12.3159	4
new-eca-mir-415	9	71186904	71186925	22	-	GTGTTTGTGGGCTGACCTTCC	77.6422	33.9799	20.8105	27.8274	27.8501
new-eca-mir-430	10	14484463	14484485	23	+	GGAGGAGCTCACAGTCTAGTAA	94.2445	113.462	58.0163	49.2938	56.3238
new-eca-mir-434	10	19025349	19025366	18	+	TCCCACTCCTGACACCA	208.402	106.996	80.9724	217.157	78.8241	3
new-eca-mir-435	10	19316946	19316966	21	+	CCAGTGATGAGGACTTCTCC	125.119	15.573	131.991	120.052	138.063	1
new-eca-mir-442	10	26933838	26933859	22	-	CGGCCCTGGCGGAGCGCTGAG	27.0785	0.524224	6.77966	11.837	2.44056	1
new-eca-mir-443	10	29022547	29022571	25	+	TCTTGGTGGTAGTAGCAAATATTC	51.0948	12.2448	20.9579	44.0886	29.9522
new-eca-mir-451	10	55126625	55126646	22	-	GGCCTCACGATCCTTCTGACC	48.7871	22.0417	64.1029	56.2711	67.2062	1
new-eca-mir-452	10	55126736	55126754	19	-	AGGCGAGCTCAGGGAGGA	129.754	42.8447	459.091	319.796	490.985	3
new-eca-mir-458	10	74826758	74826780	23	-	CTTCACACTGAGCTGCCCGCCT	4.11998	1.1993	1.54884	3.59105	0.769951
new-eca-mir-461	10	78213116	78213135	20	+	CCAGAACAAATTAGGCATC	9.94786	0.16823	8.38843	3.52183	80.9935
new-eca-mir-464	11	3854302	3854319	18	+	AGTGATGACGTGAACTG	12.6059	1.35479	5.00956	13.2924	6.11959	4
new-eca-mir-469	11	8665231	8665250	20	-	TCTCCAAGGTGAACAGCCT	28.2434	6.12743	27.2229	29.0278	41.4348	1
new-eca-mir-482	11	25434716	25434737	22	-	TTACATCTCAATCTAGTCAAC	32.2229	19.1869	27.6597	24.657	28.8784
new-eca-mir-483	11	25913393	25913415	23	-	CGCCCCAGACCAGGAATTCGGC	35.8833	32.8885	17.9033	23.0693	20.4076	1
new-eca-mir-484	11	25913484	25913506	23	-	ACACCGGAGCCTGGGGCAAGAC	16.2646	8.53695	5.2572	11.761	8.69373	2
new-eca-mir-485	11	25913664	25913684	21	-	CGGGCCGAGGGCAACAGCCG	16.9401	8.97223	17.61	10.3046	14.8198	2
new-eca-mir-486	11	25915301	25915328	28	-	ACAAGGTCCCTCTGGAGCTTCTGGTCC	9.56886	5.46233	3.88966	9.31696	3.97858
new-eca-mir-487	11	25915936	25915958	23	-	TGGTCCTGCTGGTCCCATCGGC	19.3236	9.76381	7.69096	7.84488	14.066
new-eca-mir-488	11	25921787	25921807	21	-	ACTGGAAGCCCTGGCAGCCC	56.6799	32.6824	4.32188	14.2612	4.86429	1
new-eca-mir-489	11	25923174	25923194	21	-	ACAGCCTGGTGCTAAGGGTG	7.78179	7.34865	1.47601	3.74386	1.50449	2
new-eca-mir-490	11	25923375	25923393	19	-	AGCTGGTCCCCAAGGAGC	31.5502	13.7643	7.01994	28.7784	8.40167	4
new-eca-mir-491	11	25924766	25924786	21	-	CCTGGAACAGCTGGCCTCCC	114.222	25.0243	8.86214	32.0024	10.75	2
new-eca-mir-492	11	25929361	25929379	19	-	GGCCACGCATGAGCGGAC	10.9508	3.57478	12.1381	12.2927	10.6679	3
new-eca-mir-497	11	38138712	38138733	22	-	GAAGTGCAGTCTGACGGGGGA	15.6681	2.02739	4.574	5.53857	2.02448
new-eca-mir-501	11	42750709	42750730	22	-	CCTGTCCTGCTCCGCCCCCAG	4.93357	1.47581	2.34075	2.0112	1.0459	1
new-eca-mir-502	11	43023078	43023099	22	+	CCCCAAACCAGACACAATGAT	1.49115	0.391474	8.79858	2.56396	22.2497
new-eca-mir-518	12	9881931	9881953	23	+	CCTGGCCTGAGCTGCCCCGGAC	3.82226	1.77464	2.161	3.50342	1.18664
new-eca-mir-524	12	23073808	23073829	22	-	ACCAGTGATGAGTTCAATACC	57.0651	13.2601	27.4002	19.5257	18.6642	1
new-eca-mir-526	12	25655615	25655636	22	+	TGCTGGTGGTTGGCACTCCTG	87.7046	23.9594	5.82756	11.6218	5.08037	3
new-eca-mir-532	13	949443	949462	20	+	CATTTGTGGGCTGACAGGA	21.3043	2.01207	5.72978	6.68633	9.78153	2
new-eca-mir-540	13	9755753	9755774	22	-	TCCCTGAGACAAGCCAGGTGT	555.892	287.103	148.094	197.113	195.151
new-eca-mir-544	13	12280012	12280032	21	+	CCCTGTCCTCCAGGAGCTCA	502.154	535.835	310.46	324.265	387.123	4
new-eca-mir-558	13	35302372	35302389	18	+	CCCCAGCATCTCCACCA	110.359	63.8078	45.7972	115.477	46.346	4
new-eca-mir-563	14	1262037	1262058	22	+	CTGGTGATGATAGACCACATT	80.2584	41.0791	23.3341	33.6631	21.3559
new-eca-mir-569	14	6614083	6614104	22	+	CAGCAGGCTGTGACAGCGTGT	0.135375	0.202678	0.0718183	0.28609	48.4309
new-eca-mir-571	14	8530604	8530624	21	+	ATCTCCCTCGAGCCCCGCAA	0.48772	0.0550136	9.08476	96.2402	5.78699
new-eca-mir-580	14	28514359	28514376	18	+	ATGTCTTGGCAATTCTC	14.394	4.60267	5.80016	11.2221	11.8545	4
new-eca-mir-591	14	49158909	49158928	20	+	GTATCTGCACACACACCCA	1277.6	893.24	940.938	906.81	698.256	2
new-eca-mir-594	14	52696145	52696166	22	+	TATTTCCTTAAAAAGGAGGAG	25.563	17.8151	23.34	21.6182	13.7071
new-eca-mir-599	14	88625938	88625957	20	-	GGACAACAAGGAGAACAAA	38.404	22.7336	16.347	16.7916	13.6064	1
new-eca-mir-604	14	92579501	92579518	18	+	TGGGCGAGGCCCCTGTC	52.8	13.8934	70.8242	50.5724	66.854	4
new-eca-mir-606	15	1406793	1406810	18	-	ATCCCACTCCTGACACC	222.386	121.907	89.9716	232.024	87.5816	4
new-eca-mir-608	15	12373842	12373860	19	-	GTCTCCATGTCTCTGAGC	31.9289	17.7683	6.81398	15.6291	7.36914	4
new-eca-mir-614	15	28595704	28595725	22	+	CTCTCTTCCCTTCTCCCCAGC	7.40034	3.40665	3.34806	4.62645	2.75547	2
new-eca-mir-622	15	50395011	50395028	18	-	GACAGTGCCAGGTGGGG	41.1985	23.8932	27.6173	61.4438	27.5251	4
new-eca-mir-623	15	55713127	55713148	22	-	TGTAAACACCCGACACCTGAT	12.3019	5.88537	4.60701	3.89252	4.01694
new-eca-mir-627	15	69016587	69016604	18	+	TCAGAGGCTCGGTGGAT	7.99437	1.21781	43.7734	4.02366	21.438	4
new-eca-mir-632	15	77884857	77884877	21	-	TACCACAGGGTCTCCAACAC	293.181	408.823	323.05	365.941	322.178
new-eca-mir-633	15	77893465	77893486	22	+	AACACTTTGCTCCAGCCAAGT	98.8745	134.31	106.715	105.233	80.4235
new-eca-mir-634	15	78051994	78052013	20	+	GTATCTGCATGTGTGTGGT	1283.78	893.589	948.246	917.064	702.09	2
new-eca-mir-636	15	87953448	87953465	18	+	TCAGAGCGATAACAAGC	26.3983	7.05485	27.9644	18.1572	31.2824	1
new-eca-mir-638	15	89889620	89889640	21	-	CCAGGCTCAGTCCCCTCCCG	30.0278	21.1968	11.9799	15.9091	10.6622	3
new-eca-mir-644	16	4049987	4050009	23	-	ATGGTGTCCCATCTTCCACAGG	613.755	948.761	742.822	718.354	719.045
new-eca-mir-656	16	24801141	24801163	23	-	CTTCACTCTGCTGGTTGTAAGT	87.8445	93.7817	75.2172	86.1501	64.0921
new-eca-mir-662	16	37244561	37244580	20	-	CACATCCAAGGAAGGCAGC	52.721	12.7744	17.9148	45.6106	72.6769	2
new-eca-mir-664	16	39849847	39849866	20	+	CCAGCTAAGGTCCCAGAGG	4.3633	9.63734	3.81886	3.07245	3.86632	1
new-eca-mir-667	16	48161640	48161661	22	+	GAACTGGGTCCCAGGAATCCA	114.934	33.1324	30.727	22.5145	30.9235	2
new-eca-mir-671	16	61969622	61969643	22	-	CCCCTAGTTTGGTCTTCCTAT	153.686	145.541	90.9375	53.1945	25.7383
new-eca-mir-672	16	65218633	65218654	22	-	ACCACAGGGTAGAACCATCCT	436.216	460.23	533.06	606.348	404.859
new-eca-mir-677	16	86468965	86468985	21	+	GCCACACTTTATGGAGTTGG	1.27429	0.805364	15.5651	111.356	9.89298
new-eca-mir-681	17	15214832	15214853	22	+	TTTCCTCTGGAGCCAGGTGTC	75.7267	96.0543	41.492	66.3776	35.6288
new-eca-mir-685	17	31883097	31883118	22	-	CACTACTTGTGTGACAGCACT	0.488283	0.221496	0	0.17526	44.1336
new-eca-mir-687	17	54064642	54064663	22	-	CTACGTTACATCATTGCATGT	8.88608	11.7754	9.71021	3.40546	3.0454
new-eca-mir-690	17	68539082	68539104	23	-	TAGGTTGAAACGAGGAACATTC	31.3076	36.7739	33.8656	120.389	15.8168
new-eca-mir-696	17	79498553	79498575	23	+	CCACTCCTGCTCCAATGCCTGC	47.5768	9.36142	6.37292	548.918	6.45405
new-eca-mir-699	18	3355044	3355065	22	+	GTGTATGTGTCAAGCGGTCAG	324.171	118.486	27.4398	64.9364	264.417
new-eca-mir-710	18	31870993	31871014	22	+	TGGTGTCCTGCTGATTGTAAG	65.5692	83.1096	98.5155	86.3299	62.1454
new-eca-mir-720	18	65021749	65021769	21	+	AGACATGCAGTGAGGTCTGG	413.374	488.251	253.093	338.9	377.423	2
new-eca-mir-723	19	337002	337019	18	+	TGCCAGGTGGGGAGTTT	47.8411	32.1696	49.5521	86.2164	52.6971	4
new-eca-mir-730	19	25760984	25761005	22	-	ACTGGACTTGGAGTCAGAAGG	205.586	109.316	54.2882	63.9469	79.4964	2
new-eca-mir-735	19	34887215	34887236	22	+	ATCCCAGGCTTCCATCTGAGT	56.8026	26.9577	9.5691	11.0179	7.02941
new-eca-mir-740	19	41144502	41144523	22	+	AACACTTACACTTGGTGCCTG	97.4881	70.6694	113.333	104.906	71.3957
new-eca-mir-741	19	43868438	43868457	20	-	TCGAGGAGCTCACAGTCTA	152.822	176.664	115.854	97.568	103.413	2
new-eca-mir-744	19	53898747	53898768	22	-	CAACACTTTGCTCGTGTGCCA	87.2716	149.004	139.363	98.5342	118.787
new-eca-mir-747	20	196352	196373	22	-	GATGCAATGTCCATTCAATGG	5.85333	11.2127	5.25034	2.09744	1.64872
new-eca-mir-748	20	1329409	1329430	22	-	TGGTGAGAGTAGATGGTGCCT	49.0406	79.8567	70.6064	47.5353	69.5975
new-eca-mir-752	20	11732302	11732323	22	+	CACAATGTGTGAACCTGGTCA	28.0641	10.8176	2.30368	5.28551	1.67415
new-eca-mir-754	20	13072297	13072315	19	+	AACCTTCTGAGCCAGTAC	106.738	18.7042	105.4	122.52	225.21	1
new-eca-mir-758	20	20916149	20916169	21	-	TCTGAGCCACACACATATCT	18.4038	6.77154	55.9303	35.2202	59.3093	1
new-eca-mir-761	20	28878460	28878481	22	-	AGCCATGTCCACTCTACAGAT	89.2926	43.5626	13.4904	29.9187	25.8091
new-eca-mir-765	20	37218642	37218663	22	-	TATCTGCTCCATCTTGGTGCC	73.0648	101.353	74.7836	101.794	69.1167
new-eca-mir-767	20	42340488	42340506	19	-	GCGCTCCTCAGATCCTCA	36.7788	8.37972	20.6278	19.8925	7.01953	3
new-eca-mir-768	20	42497121	42497143	23	-	ACCTGGAAACGAGGTTCATTCC	70.7477	568.367	397.562	861.171	37.0297
new-eca-mir-770	20	43675179	43675196	18	+	CCCCGGCATCTCCACCA	1103.02	582.614	332.948	1088.31	307.157	3
new-eca-mir-772	20	48250474	48250492	19	+	CGCACATGCAATCCTGGG	17.3755	9.47927	132.06	103.544	100.717	2
new-eca-mir-774	20	48662052	48662073	22	-	ACCACAGGGTAGAACCACGCT	59705.4	68576.1	54736.8	65598.3	52418.5
new-eca-mir-780	21	11560910	11560927	18	-	CTGGGGCTCCTGCGATG	12.0081	4.04451	13.6919	12.4348	15.7062	4
new-eca-mir-784	21	22533208	22533230	23	-	ACCACCTGCAATGAAGCCTTTC	26.0204	9.84814	36.6745	24.0335	73.3913
new-eca-mir-789	21	35132605	35132624	20	+	CTTTTTATCATAACAGATT	23.34	1.85309	22.1131	10.5573	14.6296	2
new-eca-mir-798	21	57073065	57073084	20	-	CACGCTCATGCACACACCC	1715.82	1140.25	1145.71	1107.43	830.95	3
new-eca-mir-799	21	57230528	57230549	22	+	GTTCAGAGTGCTAACTGTGTC	96.4082	123.234	49.2747	83.3924	83.9379
new-eca-mir-800	22	1569522	1569543	22	+	GGGCAGGGTACTTGGTGCCTG	98.5309	106.106	120.014	88.9376	61.2913
new-eca-mir-803	22	11253995	11254017	23	-	TGGTGTCCCGCTCCCCACCCTT	7.7252	13.9362	113.843	7.84202	7.96093
new-eca-mir-808	22	19964872	19964891	20	-	GGGCACCTTCGCCCCAGCT	98.7993	41.7938	117.001	77.6725	66.5365	3
new-eca-mir-809	22	21113546	21113567	22	+	CAACACTTTGAGAACCACTGC	38.0872	64.5116	51.4056	44.9423	42.4002
new-eca-mir-810	22	21498563	21498581	19	+	CGGAGAAGCCGGCGGGAG	29.8963	4.26549	42.7411	66.0173	101.275	3
new-eca-mir-812	22	26347698	26347719	22	+	TTGTTCCCATCTTGGTGCCTC	7950.9	10838.8	7507.54	11677.3	5303.14
new-eca-mir-814	22	32221440	32221460	21	-	CCCTCCGTCCCCAGCCTGTA	9.37793	1.97371	5.72537	3.9064	4.16949	2
new-eca-mir-823	22	49647242	49647263	22	-	TTCTCAGGTTCGTCAGCCCAT	156.689	150.203	87.5694	113.941	82.4487
new-eca-mir-824	22	49647281	49647302	22	-	AGGACTGTCCAACCTGAGAAT	82.9108	68.014	58.1906	52.6003	53.9072	1
new-eca-mir-832	23	14556185	14556202	18	+	GGCTCGGTGCTTTCGGC	36.7254	5.93823	59.0766	56.6641	86.5494	2
new-eca-mir-836	23	26410083	26410100	18	+	TAATGGATAAGGCACTG	3.22512	0.938115	9.49188	9.34634	24.512	3
new-eca-mir-839	23	37804435	37804453	19	+	ATAGTTCTGAGAGTCTAT	36.0759	22.0095	48.5237	58.9162	211.243	3
new-eca-mir-843	23	41168253	41168274	22	-	ATGGTGTCTCATCTTCCAATT	54.5427	98.1031	83.2894	62.1534	80.9538
new-eca-mir-849	23	51765512	51765532	21	+	CATGGCATCTGCAGCCGTGC	1.97792	3.30362	0.648097	0.298064	0.568369	1
new-eca-mir-853	24	3018990	3019012	23	+	AGACCAGGGTGCCCCGGGCCCT	20.2772	8.2841	5.78601	0.633955	3.83445	1
new-eca-mir-858	24	11302625	11302644	20	+	TCACCACCTTCTCCACCCA	40.9248	24.0958	17.0336	16.7635	15.0356	3
new-eca-mir-863	24	20539775	20539792	18	-	TCCTCAAGCCAGTACAG	3.95786	0.194142	13.2579	7.56023	38.4016	4
new-eca-mir-865	24	22039214	22039233	20	+	CCAGTGGGACTCAGCAAGC	69.5174	69.7364	46.7693	55.3626	39.8745	3
new-eca-mir-866	24	22329893	22329914	22	-	ACGTGTTTTTAGAACCACGGA	81.0951	76.6813	51.9297	71.6261	43.5058
new-eca-mir-870	24	33798979	33799001	23	-	GGGTACAGGTGCTACCCTGGGC	3.9034	1.41155	40.3507	149.032	116.266
new-eca-mir-873	24	38767980	38767998	19	-	GCGCTGGAGAGTAGTCTG	34.7731	19.119	55.4269	43.9971	59.9159
new-eca-mir-875	24	40681566	40681583	18	+	CTGAGAGCTATTGTTGC	15.9089	9.49974	17.0882	9.86129	28.2222	4
new-eca-mir-876	24	42656164	42656185	22	+	ATGTCCACAGGTCCTGGGCTT	7.80652	1.01688	33.8969	401.965	40.5562
new-eca-mir-877	24	42921571	42921592	22	+	GTTGATCAGAGAACATACATT	255.499	371.24	206.817	225.936	225.181	2
new-eca-mir-881	24	44029428	44029446	19	-	TCGGGAGCTGAGTTCCCA	18.6698	41.1439	82.977	14.864	26.4907	2
new-eca-mir-886	25	3952527	3952548	22	+	CCAAGGGCTGGGAGTGTGGCA	53.6964	10.4374	397.685	645.215	19.8496
new-eca-mir-887	25	6356463	6356484	22	+	AGCAGCACCATGGCATGTATG	14.3065	10.1051	2.84128	4.35061	3.57289	1
new-eca-mir-889	25	24656554	24656574	21	-	GCTGACTCCTAGTCCAGTGC	62.5346	48.9791	33.0371	36.6471	46.4852	1
new-eca-mir-893	25	31216614	31216634	21	+	GGCCTGGGTGGGCTGGGCAG	51.3623	18.7188	78.8163	48.5603	83.4796	3
new-eca-mir-895	25	33142723	33142744	22	+	CAGCAGGCCGTGACAGCACTG	0.135375	0.424173	0	0	34.7759
new-eca-mir-896	25	33165556	33165576	21	+	CACACTTTGCTTTGGTGCCC	46.8633	55.9315	57.2273	87.6414	64.0951
new-eca-mir-897	25	33870941	33870962	22	-	TACACTCATGGGCATATACAC	7021.99	5908.71	4589.65	3954.82	3315.84
new-eca-mir-902	25	37257297	37257319	23	+	CTGCCCTGCAGATGCTGGACCT	6.28902	1.09246	138.994	87.4023	85.5298
new-eca-mir-903	25	37755239	37755257	19	+	CCGAGCACCCTAGGGCTT	48.6778	3.64183	15.1059	31.9879	9.49618	2
new-eca-mir-915	26	30743036	30743057	22	+	CCACAGAGGCTTTGGTGCCTG	91.5987	127.989	103.651	83.0202	93.9347
new-eca-mir-918	26	34078253	34078272	20	+	GTGCTCATGCACACACCCA	1178.56	802.147	875.436	835.303	645.773	2
new-eca-mir-931	27	29637635	29637652	18	+	TTTAGTTGAGTGTGGCA	1.73538	0.846497	9.1554	6.52451	1.02696	4
new-eca-mir-938	28	21892844	21892865	22	+	CTGGACTTGGAGTCAGAAGGC	103.091	55.2159	27.5044	32.5078	39.7751	2
new-eca-mir-941	28	36152133	36152150	18	-	GTTCAGTGATGAGACTC	30.7386	6.48631	24.7045	46.672	32.7762	4
new-eca-mir-947	28	45656145	45656166	22	+	GGAAGGGCTGGATCGCCCCAT	47.8353	31.6173	65.732	53.9221	53.1841
new-eca-mir-951	29	8421150	8421168	19	-	ACAGAGGCTATTGTTCCT	2.33054	4.98448	15.7757	4.78876	9.33876	2
new-eca-mir-955	29	10282153	10282174	22	+	ACAAGGGCTGGTCTGGTGGCA	57.4353	11.1157	449.466	673.255	85.1107
new-eca-mir-956	29	10421213	10421234	22	+	ATGGGAAATTTATTATGTGGG	67.9672	28.104	7.7863	13.3271	7.37112
new-eca-mir-958	29	15470622	15470644	23	-	ACCACAGGCAGAGGTTGTACTG	70.0683	45.1783	51.8292	53.7321	45.8313
new-eca-mir-970	30	13713552	13713573	22	-	GGCCACTTTTGGTAAGCAGAA	31.2732	13.7762	23.4394	19.7502	21.5713	1
new-eca-mir-975	30	30013901	30013922	22	-	CTTTCATGATTTGACTCATGA	5.0947	1.66461	0.86433	0.759413	1.05988
new-eca-mir-984	31	13094318	13094339	22	-	ACCCACTTTGCTCTAACATTC	347.799	373.553	462.775	405.137	269.088	1
new-eca-mir-995	Un0103	85735	85753	19	+	GGCGAGCTCAGGGAGGAC	132.22	45.5332	463.786	320.89	496.845	3
new-eca-mir-996	Un0103	85841	85862	22	+	CCTTCTGACCTTTGGGGTTTT	28.7037	7.97703	23.2201	13.8701	31.9012	3
new-eca-mir-997	Un0104	100244	100263	20	-	CACATTTTCCCGAGTGGTC	1.21995	0.534201	5.76971	4.18715	27.1983	1
new-eca-mir-1003	Un0273	38708	38729	22	-	CCAGGCTCAGTCCCCTCCCCA	21.1138	14.9243	7.34195	6.70851	7.19654	1
new-eca-mir-1004	Un0288	25795	25813	19	-	AGCCACCCGAGATTGAGC	656.556	238.982	888.526	607.958	909.787	1
new-eca-mir-1005	Un0288	25983	26012	30	-	CCCGGCCCGGACACGGACAGGATTGACAG	506.933	66.3833	934.468	412.017	808.143	1
new-eca-mir-1006	Un0288	26130	26155	26	-	CCCGCCGGGCAGCTTCCGGGAAACC	579.343	94.5128	1558.78	943.88	2367.28	1
new-eca-mir-1007	Un0288	26277	26299	23	-	CAAGACGGACCAGAGCGAAAGC	222.992	63.2143	993.898	459.04	1264.33	1
new-eca-mir-1008	Un0288	26476	26505	30	-	CTGAGTGTCCCGCGGGGCCCGAAGCGTTT	365.274	53.3582	51.2374	45.1989	44.342	1
new-eca-mir-1009	Un0288	26728	26745	18	-	AGGACTCTTTCGAGGCC	198.824	113.552	375.806	190.583	589.304	2
new-eca-mir-1010	Un0288	50176	50196	21	-	GCCGATCGAAAGGGAGTCGG	1085.8	1447.58	15457.9	5096.03	26368.6	1
new-eca-mir-1011	Un0288	50922	50943	22	-	GCCGTCGCCGGCAGTCGGAGC	255.914	86.1839	109.286	181.857	185.415
new-eca-mir-1012	Un0288	51311	51329	19	-	CTGGCGCTCTCGCAGACC	2253.18	511.652	5419.85	3164.33	5892.34	2
new-eca-mir-1014	Un0592	22826	22843	18	-	AGCGCACGTGTTAGGAC	952.656	190.557	3494.43	1452.15	2790.05	2
new-eca-mir-1015	Un0592	22879	22899	21	-	CGCCGAGGGCGCACCACCGG	1311.65	168.494	3515.56	742.504	3461.89	1
new-eca-mir-1016	Un0592	25567	25584	18	-	CGCCTGTCTGAGCGTCG	1091.75	426.008	1709.64	1107.02	1299.71	3
new-eca-mir-1017	Un0592	25614	25631	18	-	ATCGACACTTCGAACGC	1470.42	239.324	3844.53	1616.75	4243.03	3
new-eca-mir-1019	Un0592	25700	25720	21	-	GACTCTTAGCGGTGGATCAC	6312.14	4254.4	3558.86	3352.48	5076.42	2
new-eca-mir-1020	Un0592	28505	28534	30	-	CCCACTCCCGACCCGGGGAGGTAGTGACG	178.701	26.2645	276.531	139.531	322.569	1
new-eca-mir-1021	Un0592	28828	28846	19	-	CCGACGGGCGCTGACCCC	271.156	68.0275	395.642	290.236	252.509	2
new-eca-mir-1022	Un0628	5876	5897	22	+	CGGAGGTTCGAAGACGATCAG	260.829	98.9563	454.048	263.291	545.04	1
new-eca-mir-1025	Un4614	6010	6037	28	+	CCCTGGCGGAGCGCTGAGAAGACGGTC	314.464	26.5669	451.933	327.964	107.829	1
new-eca-mir-1027	Un5680	1501	1522	22	+	CAAATGGAGCTTAATCTTGCT	39.686	19.1446	31.3883	19.8594	56.1832
new-eca-mir-1036	X	22585511	22585532	22	-	CTTGTGATTGCTCCAACATTG	112.678	101.256	90.8667	95.3828	87.4957
new-eca-mir-1037	X	25359096	25359115	20	+	GGGATCTCAAAGCCAGGTC	188.277	213.324	142.892	161.367	99.412	2
new-eca-mir-1039	X	38864027	38864048	22	-	CAAGTCCTTCTGATCGAGGCC	134.457	140.79	110.445	125.125	119.196	1
new-eca-mir-1041	X	44775686	44775707	22	+	GAGGTAGTAGATTGTATAGTT	2198.16	3528.9	1678.09	2050.51	2198.23	4
new-eca-mir-1044	X	48489290	48489308	19	+	CCAGGATTCCCTCAGTAA	77.3053	30.9513	55.6264	27.608	44.1306	3
new-eca-mir-1046	X	51600723	51600740	18	+	GGCAGCGCCGCGGGAGC	22.957	5.83642	46.4806	81.3939	55.0194	4
new-eca-mir-1047	X	51938899	51938920	22	+	CGTCCTAAGGTTGTTGAGTTC	84.0092	70.9432	49.8871	54.9844	40.0456	2
new-eca-mir-1052	X	57444213	57444230	18	+	GGGGCCGTGGAGGTGGT	541.561	309.526	226.337	620.095	188.001	4
new-eca-mir-1054	X	73258431	73258450	20	-	GTCTTGCTGCTTGGCACAC	25.6991	32.692	31.3514	32.1645	31.4622
new-eca-mir-1056	X	80181790	80181811	22	+	CAATGTCCCAGAGGTTGTGAG	49.7744	93.1679	76.9551	56.7985	64.8171
new-eca-mir-1057	X	84619107	84619127	21	-	GAGAGAAAGATCTAACATCA	0.406405	0.139129	8.83199	95.6676	5.95716
new-eca-mir-1060	X	95265899	95265920	22	-	CAAATCATTTTTTACTCTCCA	1436.2	1348.95	715.804	978.342	945.934	1
new-eca-mir-1061	X	95265940	95265962	23	-	AGAGGTAAAAAATTGATTTGAC	799.204	775.786	411.545	536.657	458.879	2
new-eca-mir-1064	X	97498867	97498888	22	-	CTACGTATGTCTGCCAAATGG	2.73622	4.16646	2.62613	1.94538	0.634735
new-eca-mir-1070	X	118273886	118273907	22	-	CAACACTTTGAGAACCACTGC	150.63	185.381	170.767	148.572	135.894

## Sheet: H vs OC
Supplementary data - Cartilage - 1
Differential expression analysis between cartilage from healthy and OC horse										qPCR results
miR	chromo	start	stop	bm_sain	bm_oste	FC OCvsS	padj_sain_oste				CNRQ
eca-mir-126-5p	25	37315408	37315429	32590	10680	-3.052	0.02009				mir-126-5p	mir-451	mir-486-3p
eca-mir-135a-5p	16	35417147	35417169	113.6	17.5	-6.491	0.04917			OC-1	0.274491	3.26406	0.0210019
eca-mir-451	11	42750443	42750463	56100	21350	-2.627	0.01328			OC-2	0.572296	16.1859	0.0575117
eca-mir-486-3p	27	3709572	3709593	2571	570.4	-4.507	0.007032			OC-3	0.851552	4.54202	0.01468
eca-mir-486-5p	27	3709612	3709633	2523	551	-4.58	0.006468			OC-4	1.04596	3.61334	0.0236284
new-eca-mir-004	1	3098488	3098509	135.9	26.38	-5.151	0.008021			OC-5	1.01267	23.1563	0.08
new-eca-mir-014	1	21386891	21386911	43.21	4.472	-9.663	0.001333			H1	1.84229	18.5713	0.121863
new-eca-mir-042	1	89070552	89070573	1070	247.8	-4.319	0.008021			H2	1.3027	18.507	0.133354
new-eca-mir-045	1	89071482	89071504	58630	14290	-4.103	1.684e-10			H3	1.29969	12.4955	0.039648
new-eca-mir-046	1	89071619	89071636	1358	218.9	-6.202	0.0002525			H4	1.8594	25.8424	0.0642571
new-eca-mir-047	1	89075574	89075594	1179	97.68	-12.07	4.554e-06			H5	1.21686	14.4701	0.0904543
new-eca-mir-076	1	168005587	168005608	869.7	126.3	-6.886	0.0003482			Fold change	-2.00186	-1.77075	-2.28418
new-eca-mir-082	1	183353826	183353847	151.5	25.11	-6.033	0.002115			p-value	0.00608434	0.130758	0.0468037
new-eca-mir-1005	Un0288	25983	26012	1947	255	-7.636	8.74e-05			Fold RNA-Seq	-3	-2.6	-4.5
new-eca-mir-1006	Un0288	26130	26155	2226	363.1	-6.13	0.0002377
new-eca-mir-1008	Un0288	26476	26505	1403	205	-6.846	0.0003858
new-eca-mir-1012	Un0288	51311	51329	8656	1966	-4.404	0.0006506			miRNA references
new-eca-mir-1014	Un0592	22826	22843	3660	732	-4.999	0.0008276
new-eca-mir-1015	Un0592	22879	22899	5039	647.3	-7.785	4.554e-06			Taqman(R) MicroRNA Assays INV, S : hsa-mir-126 ; ID : 000451 4427975
new-eca-mir-1017	Un0592	25614	25631	5649	919.4	-6.144	3.539e-05			Taqman(R) MicroRNA Assays INV, S : eca-miR-451 ; ID : 006202_mat 4440886
new-eca-mir-1020	Un0592	28505	28534	686.5	100.9	-6.804	0.0003482			Taqman(R) MicroRNA Assays INV, S : hsa-mir- 486-3p ; ID : 002093 4427975
new-eca-mir-1025	Un4614	6010	6037	1208	102.1	-11.84	4.554e-06			House keeping gene: Taqman(R) MicroRNA Assays INV, S : hsa-mir- 125a-5p ; ID : 000464 4427975
new-eca-mir-160	3	36526241	36526263	50.51	1144	22.6552	2.619e-06
new-eca-mir-186	3	115113856	115113875	206	33.95	-6.067	0.005358
new-eca-mir-203	4	21397925	21397942	306.3	9.951	-30.79	3.406e-08
new-eca-mir-224	4	101065132	101065153	801.1	135.2	-5.927	0.0008276
new-eca-mir-232	5	12310862	12310884	23.53	259.9	11.0448	0.001071
new-eca-mir-248	5	64748183	64748204	111.4	19.76	-5.638	0.006153
new-eca-mir-329	7	73936648	73936669	50.3	4.07	-12.36	0.0008276
new-eca-mir-354	8	18348058	18348075	285	56.44	-5.05	0.006468
new-eca-mir-373	8	37924579	37924596	138.9	12.21	-11.37	0.0002528
new-eca-mir-435	10	19316946	19316966	480.7	59.83	-8.034	0.0003482
new-eca-mir-442	10	26933838	26933859	104	2.014	-51.65	9.746e-07
new-eca-mir-461	10	78213116	78213135	38.22	0.6463	-59.13	4.469e-06
new-eca-mir-464	11	3854302	3854319	48.43	5.205	-9.305	0.001539
new-eca-mir-497	11	38138712	38138733	60.19	7.788	-7.728	0.004646
new-eca-mir-532	13	949443	949462	81.84	7.73	-10.59	0.002176
new-eca-mir-696	17	79498553	79498575	182.8	35.96	-5.082	0.0463
new-eca-mir-754	20	13072297	13072315	410	71.85	-5.707	0.001539
new-eca-mir-768	20	42497121	42497143	271.8	2183	8.03213	0.001683
new-eca-mir-789	21	35132605	35132624	89.66	7.119	-12.6	0.0008329
new-eca-mir-810	22	21498563	21498581	114.8	16.39	-7.009	0.001258
new-eca-mir-832	23	14556185	14556202	141.1	22.81	-6.185	0.002218
new-eca-mir-863	24	20539775	20539792	15.2	0.7458	-20.39	0.0009704
new-eca-mir-876	24	42656164	42656185	29.99	3.906	-7.677	0.005116
new-eca-mir-886	25	3952527	3952548	206.3	40.1	-5.145	0.005116
new-eca-mir-902	25	37257297	37257319	24.16	4.197	-5.757	0.02009
new-eca-mir-903	25	37755239	37755257	187	13.99	-13.37	3.539e-05
new-eca-mir-955	29	10282153	10282174	220.6	42.7	-5.167	0.004433

## Sheet: H_L vs OC_L
Supplementary data - Cartilage - 2
Differential analysis between cartilage from healthy and OC horse subjected to experimental loading
miR	chromo	start	stop	bm_saco	bm_osco	FC OCvsS	padj_saco_osco
eca-mir-874-3p	14	38723842	38723863	1.907	17.26	9.04977	0.02768
new-eca-mir-082	1	183353826	183353847	2204	62.16	-35.46	0.002935
new-eca-mir-1010	Un0288	50176	50196	19580	101300	5.17331	0.003967
new-eca-mir-160	3	36526241	36526263	3925	41.01	-95.71	5.703e-06
new-eca-mir-232	5	12310862	12310884	884	25.4	-34.8	0.0006237
new-eca-mir-286	6	66135451	66135473	197.9	4.765	-41.52	2.904e-05
new-eca-mir-461	10	78213116	78213135	13.53	311.1	22.9991	4.452e-06
new-eca-mir-502	11	43023078	43023099	9.85	85.47	8.68056	0.002935
new-eca-mir-569	14	6614083	6614104	1.099	186.1	169.291	2.037e-11
new-eca-mir-685	17	31883097	31883118	0.6733	169.5	251.826	1.789e-11
new-eca-mir-696	17	79498553	79498575	2109	24.79	-85.05	0.0002404
new-eca-mir-768	20	42497121	42497143	3308	142.3	-23.26	0.001848
new-eca-mir-886	25	3952527	3952548	2479	76.25	-32.51	0.003565
new-eca-mir-895	25	33142723	33142744	0	133.6		6.895e-12
new-eca-mir-997	Un0104	100244	100263	16.09	104.5	6.49773	0.001968

## Sheet: H_L vs H_UL
Supplementary data - Cartilage - 3
Differential analysis between healthy cartilage subjected or not to experimental loading
miR	chromo	start	stop	bm_sanc	bm_saco	FC Sl s Sul	padj_sanc_saco
eca-mir-17-3p	17	61792455	61792474	10.5	53.88	5.13084	0.02266
eca-mir-874-3p	14	38723842	38723863	15.76	1.907	-8.262	0.03783
new-eca-mir-051	1	92559515	92559533	79.06	691.5	8.74891	0.007824
new-eca-mir-080	1	174891028	174891048	71.56	718.3	10.0371	0.005042
new-eca-mir-1010	Un0288	50176	50196	59380	19580	-3.033	0.03401
new-eca-mir-1015	Un0592	22879	22899	13510	2852	-4.735	0.02439
new-eca-mir-1057	X	84619107	84619127	33.93	367.5	10.8319	0.007824
new-eca-mir-160	3	36526241	36526263	507.5	3925	7.73395	1.934e-05
new-eca-mir-232	5	12310862	12310884	200.7	884	4.40335	0.007824
new-eca-mir-252	5	73352587	73352609	76.6	1672	21.8245	1.145e-06
new-eca-mir-286	6	66135451	66135473	11.21	197.9	17.646	1.145e-06
new-eca-mir-571	14	8530604	8530624	34.9	369.7	10.5932	0.007824
new-eca-mir-627	15	69016587	69016604	168.2	15.46	-10.88	0.0003342
new-eca-mir-677	16	86468965	86468985	59.79	427.8	7.15308	0.04129
new-eca-mir-696	17	79498553	79498575	24.48	2109	86.1326	8.381e-13
new-eca-mir-803	22	11253995	11254017	437.3	30.13	-14.52	2.169e-05
new-eca-mir-853	24	3018990	3019012	22.23	2.435	-9.127	0.007824
new-eca-mir-876	24	42656164	42656185	130.2	1544	11.8582	0.0003342
new-eca-mir-881	24	44029428	44029446	318.8	57.1	-5.582	0.007824

## Sheet: Targets
CARTILAGE TARGETS
miRNA	Gene	Î”G open	Probability exact	Conservation PhyloP	miRmap score
hsa-miR-126-5p	MIPOL1	99.4907	78.9204	89.0607	99.998
hsa-miR-126-5p	GABRA4	97.439	99.0954	70.8957	99.9966
hsa-miR-126-5p	GRIK2	99.9532	99.8933	77.1503	99.9097
hsa-miR-126-5p	MAP3K2	98.8517	94.6649	83.3464	99.8558
hsa-miR-126-5p	KIAA1456	94.6857	99.4695	77.5719	99.854
hsa-miR-126-5p	MR1	98.8147	99.6243	51.4286	99.811
hsa-miR-126-5p	GNE	99.7896	99.972	42.9043	99.7137
hsa-miR-126-5p	MDM4	82.5721	99.6175	57.4579	99.5062
hsa-miR-126-5p	RRP15	99.1185	97.4904	97.8949	99.5019
hsa-miR-126-5p	RFX4	99.5794	93.3209	88.4877	99.4183
hsa-miR-126-5p	GABRB2	94.4195	90.901	88.3164	99.3069
hsa-miR-126-5p	TRIM8	99.8065	99.9557	93.7743	99.2529
hsa-miR-126-5p	TRPS1	86.3656	98.23	86.7268	98.8547
hsa-miR-126-5p	RAB30	92.1105	91.4363	91.7279	98.806
hsa-miR-126-5p	MACC1	97.7495	99.994	96.5083	98.7387
hsa-miR-126-5p	TNFAIP8L3	84.5497	99.2337	24.8872	98.6111
hsa-miR-126-5p	ESRRG	90.7433	98.7056	91.8059	98.5988
hsa-miR-126-5p	GCLM	92.8928	77.9995	88.849	98.5839
hsa-miR-126-5p	NAT1	99.1457	85.3225	15.9752	98.567
hsa-miR-126-5p	HSPB8	54.1476	99.5622	6.55152	98.5551
hsa-miR-126-5p	ARSK	90.2734	93.5129	85.7744	98.4893
hsa-miR-126-5p	GLIPR1	98.6291	94.5178	1.31269e-05	98.4178
hsa-miR-126-5p	TMEM182	95.3521	98.1845	94.6004	98.3679
hsa-miR-126-5p	PEX5L	97.8814	95.2564	57.1667	98.2122
hsa-miR-126-5p	A2ML1	87.303	99.9179	66.3682	98.186
hsa-miR-126-5p	ELK4	94.5819	91.8819	68.7401	98.1686
hsa-miR-126-5p	SKOR1	98.7862	99.4758	16.5923	98.1089
hsa-miR-126-5p	SULT6B1	98.4152	96.5519	1.31269e-05	98.0356
hsa-miR-126-5p	CMC1	96.6063	88.92	73.639	97.4676
hsa-miR-126-5p	C21orf62	96.0734	98.8722	78.5055	97.4342
hsa-miR-126-5p	TSC22D4	80.571	99.5605	98.3582	97.3863
hsa-miR-126-5p	AC002472.13	98	99.0888	1.31269e-05	97.3728
hsa-miR-126-5p	S1PR3	81.6647	99.7366	60.0324	97.3363
hsa-miR-126-5p	CCDC141	95.8865	99.4085	92.3131	97.3233
hsa-miR-126-5p	C3orf15	96.6071	98.3673	91.1082	97.2423
hsa-miR-126-5p	FXN	99.2536	98.1803	10.7133	97.2397
hsa-miR-126-5p	CA1	98.1832	94.116	59.1634	97.2355
hsa-miR-126-5p	SPATA6	98.2948	76.0232	87.8258	96.8823
hsa-miR-126-5p	HOXC12	92.7025	99.8957	94.3334	96.8094
hsa-miR-126-5p	L2HGDH	73.727	99.3396	99.6221	96.7742
hsa-miR-126-5p	C8orf49	92.2153	98.8325	59.7916	96.6594
hsa-miR-126-5p	FBXO6	90.9119	97.8304	3.84416	96.0772
hsa-miR-126-5p	PAX2	97.3814	98.3124	91.695	96.0173
hsa-miR-126-5p	TEP1	97.7507	99.2913	51.0043	95.8098
hsa-miR-126-5p	CDK6	99.0271	56.0372	78.0433	95.6683
hsa-miR-126-5p	INPP5D	76.0766	99.8015	99.9689	95.5887
hsa-miR-126-5p	FAM198B	98.1529	84.4996	70.6807	94.9185
hsa-miR-126-5p	HOXA13	96.0722	97.2173	1.31269e-05	94.7903
hsa-miR-126-5p	ENPEP	94.8763	62.7587	9.53805	94.743
hsa-miR-126-5p	LONRF2	95.4967	96.3026	97.5798	94.7354
hsa-miR-126-5p	TFEC	97.6034	88.1299	98.07	94.6216
hsa-miR-126-5p	SH3BGRL2	98.3403	91.3228	84.9478	94.6064
hsa-miR-126-5p	C2CD4A	84.5684	99.6013	91.3421	94.5426
hsa-miR-126-5p	SOX6	97.4276	87.9634	87.0052	94.4533
hsa-miR-126-5p	C8orf37	89.1351	90.3085	1.31269e-05	94.408
hsa-miR-126-5p	HTR1F	93.6059	71.9764	81.3602	94.366
hsa-miR-126-5p	RICTOR	87.6391	73.9635	89.1569	94.3589
hsa-miR-126-5p	MYEF2	97.6317	76.9834	94.5555	94.0694
hsa-miR-126-5p	RP11-169F17.1	91.1943	81.4281	95.9194	94.0042
hsa-miR-126-5p	STOX2	86.268	77.4583	89.1676	94.0015
hsa-miR-126-5p	GGT6	79.1576	99.8278	10.1286	93.9197
hsa-miR-126-5p	PDE7B	88.28	78.2424	99.2924	93.8433
hsa-miR-126-5p	SLFN5	99.8796	51.3083	13.867	93.6815
hsa-miR-126-5p	MFAP4	95.0182	99.8329	85.8661	93.2875
hsa-miR-126-5p	APOPT1	97.1392	96.7586	40.8654	93.1826
hsa-miR-126-5p	ANO5	97.6074	95.0596	65.9824	93.1551
hsa-miR-126-5p	BICD2	91.1811	97.6836	55.9135	93.06
hsa-miR-126-5p	COMMD2	96.628	79.9217	70.4845	92.7461
hsa-miR-126-5p	CCL28	99.3255	91.7707	84.1106	92.6615
hsa-miR-126-5p	CNTN1	99.4591	66.0392	34.6471	92.4672
hsa-miR-126-5p	ZDHHC17	91.5438	90.9549	85.6558	92.3943
hsa-miR-126-5p	SLC41A2	92.1185	80.7163	99.1252	92.2333
hsa-miR-126-5p	HOXB6	96.5293	99.9828	82.9379	92.2104
hsa-miR-126-5p	SRSF12	92.5655	83.7	92.0182	92.1696
hsa-miR-126-5p	BRD3	82.2838	97.4841	99.4168	92.1177
hsa-miR-126-5p	ZNF451	89.7322	75.3092	96.064	92.107
hsa-miR-126-5p	ERO1L	95.9351	85.2796	59.2155	92.0384
hsa-miR-126-5p	GPR12	76.8843	69.8494	95.8545	91.9939
hsa-miR-126-5p	MMRN1	95.27	68.0811	76.702	91.9397
hsa-miR-126-5p	SGCB	96.1165	89.2869	80.312	91.9293
hsa-miR-126-5p	NUDT12	82.5455	73.0793	63.9558	91.8827
hsa-miR-126-5p	PLEKHG7	92.9832	79.2938	80.1136	91.744
hsa-miR-126-5p	STAM2	92.8163	66.3589	84.3524	91.742
hsa-miR-126-5p	NFAT5	89.6054	86.6835	81.6581	91.5858
hsa-miR-126-5p	CYS1	84.0967	99.8592	96.5077	91.5149
hsa-miR-126-5p	MAP3K7	81.7265	87.1643	83.3126	91.1589
hsa-miR-126-5p	AC107021.1	97.1213	71.4452	43.3327	90.803
hsa-miR-126-5p	ACAN	97.7357	93.9734	88.4045	90.775
hsa-miR-126-5p	MDH1	88.901	93.0781	79.2438	90.7641
hsa-miR-126-5p	ZNF503-AS2	99.3856	93.2323	89.5874	90.6689
hsa-miR-126-5p	STK17B	96.9858	65.8076	82.6326	90.6612
hsa-miR-126-5p	COX11	85.4462	90.5331	87.5117	90.6488
hsa-miR-126-5p	KLHL32	89.8081	95.8763	94.4075	90.4418
hsa-miR-126-5p	IDS	99.7594	98.5423	11.3538	90.4329
hsa-miR-126-5p	ZNF770	92.1972	63.2305	75.7513	90.3617
hsa-miR-126-5p	HRH4	92.6231	98.397	83.7758	90.2338
hsa-miR-126-5p	KCNB1	94.1245	93.6924	72.674	90.204
hsa-miR-126-5p	MAK	90.8796	93.2114	84.974	90.0622
hsa-miR-126-5p	TRDN	93.5878	81.4081	63.3691	90.013
hsa-miR-135a-5p	PRLR	96.6872	92.8286	99.873	99.8726
hsa-miR-135a-5p	SMC1A	83.4548	99.6248	89.8277	99.8229
hsa-miR-135a-5p	SNTB2	68.1069	94.9851	99.7453	99.7721
hsa-miR-135a-5p	RNF152	91.1271	97.2076	99.6193	99.7082
hsa-miR-135a-5p	B3GALTL	87.4507	99.5145	96.9581	99.6671
hsa-miR-135a-5p	ST6GAL2	69.1101	96.3023	96.8017	99.6545
hsa-miR-135a-5p	ANGPT2	90.315	98.5854	97.1608	99.6036
hsa-miR-135a-5p	PELI2	85.1022	98.2179	99.7607	99.5932
hsa-miR-135a-5p	ENTPD7	81.9884	99.7344	96.4958	99.5364
hsa-miR-135a-5p	MYO9A	72.8109	99.449	95.655	99.5322
hsa-miR-135a-5p	CNIH4	71.283	98.088	71.4192	99.4765
hsa-miR-135a-5p	SYT2	76.2898	94.7589	99.9699	99.4382
hsa-miR-135a-5p	SLFN5	88.1819	78.2352	13.867	99.3561
hsa-miR-135a-5p	FOXN3	82.7565	99.009	81.395	99.3276
hsa-miR-135a-5p	SLC25A53	97.8573	91.3531	3.74831	99.324
hsa-miR-135a-5p	TIMMDC1	61.0401	99.8494	72.6439	99.3111
hsa-miR-135a-5p	CREB5	79.8027	98.6888	91.9668	99.3036
hsa-miR-135a-5p	DUSP4	68.4994	99.5134	16.461	99.2774
hsa-miR-135a-5p	SLC6A5	84.7006	96.8417	99.7952	99.2621
hsa-miR-135a-5p	PGR	95.2137	97.2438	97.3911	99.1934
hsa-miR-135a-5p	TNPO1	75.083	88.4303	88.5491	99.1845
hsa-miR-135a-5p	SLC31A2	65.7624	99.8453	56.3258	99.0929
hsa-miR-135a-5p	FAM72A	89.9595	98.4832	66.7476	99.0866
hsa-miR-135a-5p	PPARGC1B	67.0919	88.9663	99.8223	99.0465
hsa-miR-135a-5p	PRELP	57.8039	99.5543	45.7872	99.0346
hsa-miR-135a-5p	ARHGEF7	55.3804	89.224	98.9283	99.025
hsa-miR-135a-5p	FAM72C	87.1798	98.7534	1.31269e-05	99.0233
hsa-miR-135a-5p	KCTD10	69.6531	91.484	99.6305	98.9964
hsa-miR-135a-5p	FAM72B	89.9595	98.5153	1.31269e-05	98.9845
hsa-miR-135a-5p	FAM72D	86.5514	98.6348	1.31269e-05	98.9743
hsa-miR-135a-5p	ZNF471	52.2735	98.7285	19.8684	98.9677
hsa-miR-135a-5p	SAMD5	76.8334	93.5253	8.02082	98.8797
hsa-miR-135a-5p	TCF19	58.1362	99.4641	1.31269e-05	98.8659
hsa-miR-135a-5p	RGS5	77.9132	92.5389	54.7061	98.815
hsa-miR-135a-5p	TMEM236	62.3133	70.5801	35.6359	98.6775
hsa-miR-135a-5p	TMEM97	96.9648	99.5434	6.48623	98.6361
hsa-miR-135a-5p	CAAP1	55.5592	97.1997	75.7361	98.6303
hsa-miR-135a-5p	ADAM28	81.8849	97.1013	68.9202	98.6019
hsa-miR-135a-5p	KIAA1143	97.9445	93.6603	1.31269e-05	98.5977
hsa-miR-135a-5p	C1orf198	96.7706	87.9361	98.1094	98.5695
hsa-miR-135a-5p	NR3C2	64.177	92.7309	86.9083	98.5681
hsa-miR-135a-5p	ZCCHC14	83.7059	85.0627	82.3766	98.564
hsa-miR-135a-5p	NMD3	72.3159	97.6363	15.0239	98.5622
hsa-miR-135a-5p	C6orf228	76.2553	88.781	5.10441	98.5567
hsa-miR-135a-5p	PI15	71.6355	93.3565	35.4921	98.545
hsa-miR-135a-5p	ELOVL2	88.6656	84.0687	99.9775	98.5445
hsa-miR-135a-5p	ZNF681	86.6719	78.6058	3.28929	98.543
hsa-miR-135a-5p	MPZL3	72.6484	95.1346	90.9096	98.5339
hsa-miR-135a-5p	FAM23B	62.3133	70.0147	1.31269e-05	98.5187
hsa-miR-135a-5p	ALPK1	67.4401	97.5717	99.3688	98.5163
hsa-miR-135a-5p	ZNF107	76.3511	92.2889	1.31269e-05	98.4797
hsa-miR-135a-5p	KDM1B	86.2061	92.9981	97.5972	98.4699
hsa-miR-135a-5p	TCF7L2	83.4677	96.3838	68.4826	98.4172
hsa-miR-135a-5p	GBE1	63.7935	99.0854	35.9212	98.3577
hsa-miR-135a-5p	LMBRD2	80.721	96.4167	99.4093	98.3481
hsa-miR-135a-5p	OPALIN	63.5312	94.6144	84.3241	98.3303
hsa-miR-135a-5p	VEPH1	72.2468	95.4963	80.0423	98.3239
hsa-miR-135a-5p	ZNF596	67.5925	98.7562	1.31269e-05	98.3158
hsa-miR-135a-5p	ADCY1	72.9651	45.6548	99.5868	98.2647
hsa-miR-135a-5p	THSD4	97.11	89.9921	72.6813	98.2607
hsa-miR-135a-5p	ACOX1	67.5365	77.4249	95.8828	98.2377
hsa-miR-135a-5p	UBE2H	82.401	85.7467	82.4377	98.2349
hsa-miR-135a-5p	PGAM1	69.7023	98.9072	73.31	98.2087
hsa-miR-135a-5p	SEMA3A	89.5201	88.4514	71.8271	98.1951
hsa-miR-135a-5p	DNM3	70.8674	82.6906	96.6843	98.1462
hsa-miR-135a-5p	ADAMTS9	91.9578	97.6125	97.3121	98.1422
hsa-miR-135a-5p	FBXO45	96.3892	76.5857	78.1402	98.1102
hsa-miR-135a-5p	CCDC170	74.2606	84.8621	77.1929	98.1091
hsa-miR-135a-5p	MGAT4A	90.8314	61.364	92.281	98.1005
hsa-miR-135a-5p	SYTL5	81.9526	92.2555	92.9208	98.0936
hsa-miR-135a-5p	GBP4	95.5853	73.9542	7.1027	98.0818
hsa-miR-135a-5p	ABCA1	75.6848	97.2514	96.5205	98.046
hsa-miR-135a-5p	CELF2-AS1	62.397	94.6429	98.832	98.025
hsa-miR-135a-5p	GRIK3	42.7655	86.9289	99.9607	98.0215
hsa-miR-135a-5p	AKR1D1	41.9952	96.6621	98.9094	97.9743
hsa-miR-135a-5p	LSM11	60.1597	71.6044	68.0861	97.9625
hsa-miR-135a-5p	DMRT1	73.2871	98.9814	94.566	97.914
hsa-miR-135a-5p	CAPN3	97.5576	99.2556	22.5479	97.9102
hsa-miR-135a-5p	KIAA2018	71.0646	75.2466	97.4006	97.855
hsa-miR-135a-5p	TEX2	63.7352	95.0125	98.2291	97.8249
hsa-miR-135a-5p	STK32A	76.1292	82.4283	50.459	97.776
hsa-miR-135a-5p	IGF2BP2	63.3712	94.3162	77.7024	97.756
hsa-miR-135a-5p	SP3	88.994	88.7619	17.7164	97.7307
hsa-miR-135a-5p	HNRNPA1	88.229	99.1576	1.61411	97.7203
hsa-miR-135a-5p	ISCA1	62.897	97.4634	82.8002	97.6852
hsa-miR-135a-5p	ST7L	58.7945	87.7025	51.15	97.6399
hsa-miR-135a-5p	SFTPB	66.1623	86.2528	67.0703	97.6339
hsa-miR-135a-5p	ZNF100	83.8483	80.5066	30.8493	97.6301
hsa-miR-135a-5p	BTBD9	71.9153	61.5806	80.951	97.5818
hsa-miR-135a-5p	PRPF40A	62.1818	84.6053	87.3375	97.5369
hsa-miR-135a-5p	ETV3	59.4901	86.968	98.4153	97.5209
hsa-miR-135a-5p	EIF2S1	79.3223	81.3877	78.987	97.2911
hsa-miR-135a-5p	MYEF2	92.8925	93.5072	96.7263	97.2711
hsa-miR-135a-5p	TPMT	58.3048	90.0179	65.0378	97.2512
hsa-miR-135a-5p	ICK	68.2645	80.1562	99.4165	97.2361
hsa-miR-135a-5p	ZNF136	58.2958	97.7107	11.1706	97.1868
hsa-miR-135a-5p	KIF3A	48.6647	86.7539	57.7687	97.167
hsa-miR-135a-5p	SFRP4	57.2254	95.7356	61.5763	97.1558
hsa-miR-135a-5p	PRIMA1	47.2883	86.3875	99.8761	97.1553
hsa-miR-135a-5p	ZFAND5	58.0338	75.4867	85.6208	97.1146
hsa-miR-135a-5p	SMAD2	84.0053	44.9876	72.6585	97.1029
hsa-miR-135a-5p	ZNF28	84.9826	94.8976	2.7347	97.0992
hsa-miR-135a-5p	ATP2B4	57.6196	95.5052	90.9501	97.0877
hsa-miR-135a-5p	SLC1A4	57.4722	96.4553	55.8812	97.0797
hsa-miR-135a-5p	CD46	59.1559	94.8483	15.1516	97.0391
hsa-miR-135a-5p	COL4A3	52.6228	90.2666	97.8091	97.0095
hsa-miR-135a-5p	AKR1C2	72.1083	99.0867	1.31269e-05	96.8747
hsa-miR-135a-5p	GM2A	62.783	88.1342	68.5289	96.8067
hsa-miR-135a-5p	MBD2	86.5399	92.0059	99.6067	96.7808
hsa-miR-135a-5p	SSR1	74.9494	51.7026	99.6398	96.7213
hsa-miR-135a-5p	KIAA1609	80.6787	96.1419	86.3806	96.7189
hsa-miR-135a-5p	ANO5	33.1112	88.2656	97.5374	96.7179
hsa-miR-135a-5p	AL450307.1	31.7397	95.5144	13.5436	96.7126
hsa-miR-135a-5p	ZKSCAN1	90.3006	56.1955	99.8581	96.6847
hsa-miR-135a-5p	KLF3	72.4243	81.4053	96.6961	96.6766
hsa-miR-135a-5p	B4GALT5	69.6584	88.2562	93.528	96.6153
hsa-miR-135a-5p	CTC-241N9.1	90.6227	94.3371	3.37896	96.5912
hsa-miR-135a-5p	ADARB2	76.7299	98.6629	1.31269e-05	96.5706
hsa-miR-135a-5p	CLCN5	63.5982	96.7214	70.3253	96.5231
hsa-miR-135a-5p	VAPB	63.0242	80.6091	95.5675	96.4801
hsa-miR-135a-5p	ATE1	58.5287	87.1459	82.4437	96.4732
hsa-miR-135a-5p	OTUD6B	74.1537	95.6614	30.7993	96.4605
hsa-miR-135a-5p	CPLX1	68.3014	99.2593	99.3236	96.3515
hsa-miR-135a-5p	TLK1	70.2004	93.8793	97.2314	96.3041
hsa-miR-135a-5p	BCL11B	84.5576	74.8465	95.2901	96.2879
hsa-miR-135a-5p	PAQR3	87.101	46.18	74.7343	96.2492
hsa-miR-135a-5p	LZTS1	75.5748	99.001	9.1504	96.1927
hsa-miR-135a-5p	CA12	51.385	73.8113	74.9821	96.1917
hsa-miR-135a-5p	NOP9	50.6593	99.0048	72.8158	96.0958
hsa-miR-135a-5p	KIF15	94.0969	85.2904	8.65022	96.0602
hsa-miR-135a-5p	ADAM19	51.4297	99.6265	88.26	96.0483
hsa-miR-135a-5p	STARD5	55.4653	69.546	58.3623	96.008
hsa-miR-135a-5p	ADCYAP1	84.4455	92.4865	61.3483	95.9944
hsa-miR-135a-5p	NUFIP2	74.0992	52.8823	60.8691	95.9581
hsa-miR-135a-5p	SIAH1	85.4759	98.1973	37.5822	95.9552
hsa-miR-135a-5p	HSPA13	58.6221	95.4438	45.1039	95.9312
hsa-miR-135a-5p	ASIC5	92.3688	99.1555	46.5651	95.9304
hsa-miR-135a-5p	FAM71F1	97.943	80.6926	92.0491	95.9094
hsa-miR-135a-5p	PTPN1	57.1559	93.7546	72.771	95.908
hsa-miR-135a-5p	STAT6	73.6797	67.732	99.9234	95.8644
hsa-miR-135a-5p	DNAJC27	77.9413	76.2912	96.5652	95.7972
hsa-miR-135a-5p	GDAP1L1	42.0038	99.3603	90.4146	95.7784
hsa-miR-135a-5p	ZNF805	79.0732	71.41	1.31269e-05	95.7222
hsa-miR-135a-5p	FAM25E	97.7019	93.3017	1.31269e-05	95.7201
hsa-miR-135a-5p	PLA2G12A	89.7233	75.8328	58.6697	95.7198
hsa-miR-135a-5p	CD58	94.2682	95.6085	86.4781	95.6759
hsa-miR-135a-5p	LRRC15	54.2619	82.9078	93.6072	95.6159
hsa-miR-135a-5p	SHISA7	53.8918	88.1568	67.2385	95.5493
hsa-miR-135a-5p	AC022692.1	96.7062	83.9526	4.1283	95.5348
hsa-miR-135a-5p	EMP1	65.4575	98.4239	68.3895	95.4734
hsa-miR-135a-5p	SPATA17	87.6199	75.6601	7.76028	95.4721
hsa-miR-135a-5p	UGT2B11	94.5036	88.77	1.31269e-05	95.467
hsa-miR-135a-5p	GPR180	55.8659	62.224	94.0254	95.4664
hsa-miR-135a-5p	SLC4A8	62.6383	98.7345	97.3509	95.364
hsa-miR-135a-5p	GLRA3	71.4974	63.4303	76.6353	95.266
hsa-miR-135a-5p	PGGT1B	72.7227	96.9093	97.1418	95.2659
hsa-miR-135a-5p	UNC80	77.0234	99.1274	94.3507	95.2107
hsa-miR-135a-5p	ATP9A	79.1242	80.3518	81.8234	95.1865
hsa-miR-135a-5p	LPP	76.1036	80.3796	98.8246	95.1837
hsa-miR-135a-5p	ATP6V1C1	37.2776	83.5015	80.2291	95.1698
hsa-miR-135a-5p	TMEM237	77.1379	78.4041	74.9519	95.1675
hsa-miR-135a-5p	ENPP3	95.5408	93.7225	11.9396	95.1664
hsa-miR-135a-5p	TRPM4	71.9027	92.4835	97.6427	95.1629
hsa-miR-135a-5p	RUNX1	60.104	75.9416	95.224	95.1216
hsa-miR-135a-5p	UGT2B10	82.5288	89.0094	3.16474	95.091
hsa-miR-135a-5p	DIXDC1	98.6043	95.7457	93.8629	95.0784
hsa-miR-135a-5p	ANKUB1	63.2114	95.1065	39.9809	94.9958
hsa-miR-135a-5p	TGM2	41.7509	95.2747	15.3565	94.9891
hsa-miR-135a-5p	PANK3	55.734	50.6456	66.7271	94.9804
hsa-miR-135a-5p	MTMR14	25.7121	99.4886	85.6899	94.9751
hsa-miR-135a-5p	PEX7	67.2437	93.7647	97.8618	94.9209
hsa-miR-135a-5p	ZNF776	53.6764	82.3377	5.90038	94.9177
hsa-miR-135a-5p	FAM25G	97.3678	97.076	1.31269e-05	94.8928
hsa-miR-135a-5p	FAM25A	97.3678	97.076	1.31269e-05	94.8928
hsa-miR-135a-5p	FAM25B	97.3678	97.076	1.31269e-05	94.8928
hsa-miR-135a-5p	NCMAP	32.6978	83.2514	98.2742	94.8757
hsa-miR-135a-5p	STRBP	72.1493	98.4687	84.7349	94.8478
hsa-miR-135a-5p	TSPAN31	89.3664	73.7895	70.3844	94.8392
hsa-miR-135a-5p	LYPD6	84.4148	90.981	83.6354	94.8328
hsa-miR-135a-5p	DRAXIN	52.1424	77.872	80.2808	94.7866
hsa-miR-135a-5p	ABAT	77.9347	77.8536	94.0426	94.7781
hsa-miR-135a-5p	CCSAP	51.5387	86.5651	99.9351	94.744
hsa-miR-135a-5p	AK4	86.2083	90.9776	66.0373	94.7237
hsa-miR-135a-5p	APMAP	90.5291	82.4264	95.703	94.721
hsa-miR-135a-5p	IGF2BP1	74.3297	58.1433	7.30175	94.6852
hsa-miR-135a-5p	C16orf3	73.3058	94.9875	6.0987	94.6525
hsa-miR-135a-5p	CERCAM	97.5555	87.1545	36.809	94.6426
hsa-miR-135a-5p	ZDHHC13	70.9538	92.1949	83.8332	94.6336
hsa-miR-135a-5p	PTGER1	42.8954	95.635	9.50642	94.6283
hsa-miR-135a-5p	SV2C	78.8076	94.032	1.83374	94.6158
hsa-miR-135a-5p	MRAS	66.2358	87.9823	98.5849	94.5739
hsa-miR-135a-5p	KLHL15	94.1339	78.3208	44.0548	94.5588
hsa-miR-135a-5p	AP1G2	95.9185	93.7374	96.4721	94.5438
hsa-miR-135a-5p	ANXA7	88.1495	79.5507	99.6589	94.534
hsa-miR-135a-5p	NUP153	67.2462	80.2278	70.0908	94.5148
hsa-miR-135a-5p	CPD	72.5041	75.6593	98.0718	94.4254
hsa-miR-135a-5p	GPR151	53.5745	95.8359	27.4252	94.3513
hsa-miR-135a-5p	GRID2	68.5384	91.5837	82.5649	94.2869
hsa-miR-135a-5p	BSN	28.9838	97.8175	97.785	94.2609
hsa-miR-135a-5p	PCDHB16	84.4834	96.6524	1.31269e-05	94.2262
hsa-miR-135a-5p	DIAPH2	61.9186	64.5878	76.3394	94.2202
hsa-miR-135a-5p	TAS2R13	96.7805	91.8313	2.35415	94.1684
hsa-miR-135a-5p	PHLPP2	60.7456	91.9584	83.4551	94.1426
hsa-miR-135a-5p	TSEN54	32.866	96.7893	99.292	94.1324
hsa-miR-135a-5p	ZNF43	50.837	96.5564	6.51066	94.1291
hsa-miR-135a-5p	MYSM1	51.6718	74.2616	67.5915	94.1198
hsa-miR-135a-5p	AFAP1	57.3965	87.2669	77.4196	94.1031
hsa-miR-135a-5p	LCOR	84.642	86.0532	87.3188	94.0848
hsa-miR-135a-5p	UGT2B4	80.8729	91.8251	5.14956	94.0846
hsa-miR-135a-5p	FAM46D	73.1238	83.0542	11.8711	94.0553
hsa-miR-135a-5p	RPS6	38.0059	92.3462	3.60462	94.0405
hsa-miR-135a-5p	NUDT7	85.7944	87.2015	9.14815	94.0293
hsa-miR-135a-5p	ITGA1	27.1984	70.7833	81.5993	94.0156
hsa-miR-135a-5p	PHOSPHO1	96.4386	87.1486	99.7581	93.993
hsa-miR-135a-5p	PREX2	82.2759	73.1563	65.0552	93.9688
hsa-miR-135a-5p	SP1	85.0266	90.8289	78.984	93.9633
hsa-miR-135a-5p	SNED1	54.4156	77.5845	82.8483	93.9626
hsa-miR-135a-5p	EFNB2	27.8778	83.6462	96.7458	93.962
hsa-miR-135a-5p	PKIG	74.7617	82.6245	52.5914	93.9397
hsa-miR-135a-5p	MKLN1	90.0766	64.8073	77.1549	93.9241
hsa-miR-135a-5p	PGM2	76.766	75.0612	82.912	93.8589
hsa-miR-135a-5p	SLC7A6OS	46.3865	83.6886	62.7764	93.8588
hsa-miR-135a-5p	NCLN	59.3594	85.2863	83.0265	93.8412
hsa-miR-135a-5p	ERGIC2	65.3194	93.4336	99.3053	93.8392
hsa-miR-135a-5p	ABCE1	95.8698	58.5842	62.273	93.8349
hsa-miR-135a-5p	RPL35A	65.8849	74.6182	7.91234	93.8065
hsa-miR-135a-5p	ZNF84	42.3624	81.6522	16.2935	93.7722
hsa-miR-135a-5p	CTTNBP2	72.9426	81.6872	91.7397	93.7486
hsa-miR-135a-5p	SLC9A4	88.9421	69.9043	69.5166	93.7232
hsa-miR-135a-5p	OTC	65.1435	90.9286	75.7658	93.7131
hsa-miR-135a-5p	ST8SIA6	73.2114	88.8091	80.6579	93.691
hsa-miR-135a-5p	KIAA1468	60.8518	69.9307	83.397	93.6899
hsa-miR-135a-5p	MAP3K2	73.5743	65.7876	69.0423	93.6796
hsa-miR-135a-5p	BCAT1	84.5032	87.2397	73.8667	93.6484
hsa-miR-135a-5p	KCNAB3	98.5179	83.1404	99.9692	93.6367
hsa-miR-135a-5p	TAS2R30	81.0065	97.0777	1.31269e-05	93.6076
hsa-miR-135a-5p	ZNF140	65.4478	78.3208	16.7759	93.6039
hsa-miR-135a-5p	KPNA6	61.7196	67.9423	19.9329	93.5497
hsa-miR-135a-5p	WAC	43.9654	98.4625	18.655	93.5398
hsa-miR-135a-5p	DET1	87.6744	80.992	28.8058	93.5379
hsa-miR-135a-5p	MCFD2	58.2641	80.1324	10.935	93.5218
hsa-miR-135a-5p	DIAPH3	94.029	71.8322	98.4853	93.5054
hsa-miR-135a-5p	ERBB4	59.1462	55.2221	99.196	93.5008
hsa-miR-135a-5p	ATP6V1E1	65.3994	85.2368	83.8747	93.4839
hsa-miR-135a-5p	CHRNB2	44.0909	89.9531	59.5987	93.4508
hsa-miR-135a-5p	ARC	41.2292	97.9518	46.9104	93.4493
hsa-miR-135a-5p	GPM6B	70.6944	74.5474	1.90653	93.4486
hsa-miR-135a-5p	LIX1	72.5003	80.1147	32.6498	93.4045
hsa-miR-135a-5p	SLC35G3	93.7162	79.0506	5.64258	93.3943
hsa-miR-135a-5p	USH2A	94.5666	58.7311	59.8475	93.3263
hsa-miR-135a-5p	GNG3	48.4724	91.3518	93.8712	93.3234
hsa-miR-451a	ATF2	54.2432	99.7429	28.7127	98.2744
hsa-miR-451a	CMTM6	83.2632	99.761	12.1583	97.8766
hsa-miR-451a	GRSF1	68.7405	98.9519	1.51951	97.5899
hsa-miR-451a	CDKN2B	85.7204	98.2272	13.5989	97.3201
hsa-miR-451a	SPC25	99.3254	97.2045	42.3938	96.5887
hsa-miR-451a	PSMB8	94.4725	98.4868	99.6625	96.5769
hsa-miR-451a	TSC1	45.7327	98.5778	99.6803	96.3121
hsa-miR-451a	NR5A2	78.0061	99.0142	1.01132	96.0206
hsa-miR-451a	TBC1D9B	97.76	96.8154	17.0538	95.6423
hsa-miR-451a	OSR1	72.9832	91.5122	94.707	95.6375
hsa-miR-451a	C11orf30	77.6156	84.0654	92.6603	94.8566
hsa-miR-451a	FAM168B	50.4061	98.4157	87.1459	94.8429
hsa-miR-451a	AEBP2	75.9474	93.094	31.3561	94.768
hsa-miR-451a	WDFY2	94.3315	98.2705	81.3527	94.1633
hsa-miR-451a	MEX3C	80.3619	88.1235	41.6266	94.0654
hsa-miR-451a	GDI1	98.406	96.0665	11.2179	93.9512
hsa-miR-451a	PRICKLE2	63.0883	99.1331	89.1378	93.936
hsa-miR-451a	CXorf21	94.7067	95.9364	1.31269e-05	93.9288
hsa-miR-451a	MALSU1	88.38	88.6327	4.38587	93.8549
hsa-miR-451a	EVL	49.9506	97.8805	11.0488	93.8064
hsa-miR-451a	CXCL16	93.667	93.4888	2.92478	93.7621
hsa-miR-451a	SEC23IP	79.5298	94.8946	87.6348	93.3842
hsa-miR-451a	AC114546.1	87.7905	99.3583	5.60941	93.1572
hsa-miR-451a	KIF24	57.1395	99.1025	63.8378	92.6021
hsa-miR-451a	CAND2	63.8308	96.2531	1.22893	92.5875
hsa-miR-451a	TBX18	92.5878	90.9452	12.037	92.1138
hsa-miR-451a	EREG	51.4992	80.46	4.21407	92.026
hsa-miR-451a	C12orf5	50.9	99.038	28.753	91.9716
hsa-miR-451a	GALK2	94.2352	99.1406	22.633	91.9579
hsa-miR-451a	MAU2	59.0095	85.6129	26.1576	91.9497
hsa-miR-451a	SAMD4B	70.5392	94.0013	62.5919	91.946
hsa-miR-451a	GADL1	68.4454	94.3375	1.31269e-05	91.8483
hsa-miR-451a	MST4	77.2949	93.6844	1.27386	91.5388
hsa-miR-451a	MIF	58.7967	98.1519	7.1493	91.5108
hsa-miR-451a	IGSF10	93.7323	89.3256	0.406882	91.3014
hsa-miR-451a	ADAM28	77.1671	84.2815	4.18132	91.2779
hsa-miR-451a	DBX2	42.6865	91.015	6.23443	90.9939
hsa-miR-451a	FNTA	54.9018	97.0333	1.31269e-05	90.8578
hsa-miR-451a	ACADL	58.4995	94.2665	1.09841	90.7667
hsa-miR-451a	PLSCR2	88.1692	98.755	7.89774	90.6989
hsa-miR-451a	RP3-324N14.2	76.4991	92.7166	1.53183	90.6852
hsa-miR-451a	RPL13	58.7203	91.7984	1.31269e-05	90.6567
hsa-miR-451a	NAIP	60.1264	87.9985	1.23572	90.6076
hsa-miR-451a	RAB5A	73.729	94.4379	12.7189	90.5024
hsa-miR-451a	TTN	44.7381	93.5904	1.31269e-05	90.4828
hsa-miR-451a	BAK1	39.4221	98.0734	61.5235	90.4369
hsa-miR-451a	CAB39	71.2005	87.0059	78.1172	90.3505
hsa-miR-451a	ZMAT3	72.5389	69.9097	1.28726	90.3289
hsa-miR-451a	RAB14	68.6548	93.7679	52.5444	90.152
hsa-miR-451a	KIF2A	98.8368	98.7787	12.6648	90.0551
hsa-miR-451a	SNRNP48	76.8048	88.0883	1.49963	90.0478
hsa-miR-451a	PTTG1IP	58.5	75.9548	4.91606	90.0052
hsa-miR-451a	BRWD1	65.3628	86.3781	18.2552	90.0001
hsa-miR-451b	C14orf118	91.8192	76.3087	82.7717	99.9199
hsa-miR-451b	AQP9	78.8635	99.9604	93.3947	99.8836
hsa-miR-451b	XPO4	86.7766	88.4706	96.6264	99.8363
hsa-miR-451b	ZNF704	86.0432	81.5322	90.3653	99.7766
hsa-miR-451b	VGLL3	78.6212	90.9334	99.5703	99.7606
hsa-miR-451b	PGPEP1	99.9743	92.1861	74.2796	99.7506
hsa-miR-451b	ZNF805	83.6449	80.2523	1.31269e-05	99.6458
hsa-miR-451b	POU2F1	78.4849	72.8581	84.1646	99.6133
hsa-miR-451b	PDGFD	89.1032	98.1755	87.3688	99.5176
hsa-miR-451b	KIAA1715	88.3675	91.149	77.8093	99.4901
hsa-miR-451b	FEM1B	75.439	94.7166	81.5152	99.4343
hsa-miR-451b	VPS13C	92.5854	98.7882	88.7162	99.4151
hsa-miR-451b	PRRX1	90.9808	97.5111	94.8678	99.4002
hsa-miR-451b	SPRY3	66.7231	79.7135	92.9865	99.3697
hsa-miR-451b	AL137003.1	94.8835	91.2264	70.1628	99.3429
hsa-miR-451b	FAF2	97.4881	98.7608	98.8966	99.2397
hsa-miR-451b	DNAJC15	86.8528	97.8357	74.1258	99.2316
hsa-miR-451b	RNF152	82.8533	73.9028	98.8693	99.1771
hsa-miR-451b	DCUN1D1	67.2033	96.2341	80.1823	99.1695
hsa-miR-451b	PRKG1	82.5672	99.7969	93.5186	99.1418
hsa-miR-451b	EGFR	73.1427	86.6339	0.983836	99.1255
hsa-miR-451b	NFAT5	99.3	61.3409	45.652	99.0874
hsa-miR-451b	PRKAR2A	59.7608	89.4507	98.205	99.0396
hsa-miR-451b	IL17RA	96.2551	68.538	8.79147	99.0319
hsa-miR-451b	CEP63	87.3755	85.3576	89.4282	99.0293
hsa-miR-451b	SSBP2	80.1361	97.0138	88.2306	99.0108
hsa-miR-451b	C5orf51	94.4229	85.3662	94.8483	98.9669
hsa-miR-451b	PBX1	86.8078	82.9293	96.1045	98.9196
hsa-miR-451b	FAM131B	68.3295	94.154	99.2709	98.8829
hsa-miR-451b	PHYHIPL	99.0461	95.2946	88.6966	98.8617
hsa-miR-451b	ATL3	79.7944	64.8623	92.8878	98.8253
hsa-miR-451b	GPRC5A	88.9328	82.3684	48.2652	98.8166
hsa-miR-451b	SUMO3	87.3771	93.1604	95.9624	98.7916
hsa-miR-451b	TNFAIP8	75.795	97.0314	72.9478	98.7912
hsa-miR-451b	ASXL1	76.8227	97.3501	70.3961	98.7265
hsa-miR-451b	UTP6	46.3058	99.4852	36.2518	98.6512
hsa-miR-451b	ALDH7A1	48.0829	91.2425	85.9467	98.6196
hsa-miR-451b	PLS3	67.8382	88.564	52.4575	98.6149
hsa-miR-451b	C1QTNF7	75.5928	98.1916	85.9101	98.5896
hsa-miR-451b	PGAP1	72.2941	91.9071	31.0823	98.5558
hsa-miR-451b	ADAMTS5	88.9578	86.2961	97.6348	98.5505
hsa-miR-451b	ZNF772	89.6911	87.9863	22.3651	98.534
hsa-miR-451b	SLU7	64.8437	99.0671	71.5352	98.5329
hsa-miR-451b	MYT1L	86.3286	98.9932	29.8815	98.5319
hsa-miR-451b	TBC1D9	66.0118	95.6524	87.357	98.5278
hsa-miR-451b	ANKRD62	81.6313	94.4052	3.48092	98.5216
hsa-miR-451b	DOCK5	77.9601	77.9452	98.011	98.4774
hsa-miR-451b	MTR	92.1117	98.7625	79.8251	98.4483
hsa-miR-451b	FBXO22	96.832	93.7791	41.5088	98.4435
hsa-miR-451b	RAP2B	83.554	66.8934	45.5756	98.376
hsa-miR-451b	GPR180	94.464	73.4721	91.2546	98.3697
hsa-miR-451b	FOXO3	81.6817	64.6412	98.4137	98.3511
hsa-miR-451b	TRPC1	88.1444	97.573	55.8412	98.3128
hsa-miR-451b	STXBP6	63.4907	81.2713	85.3079	98.2742
hsa-miR-451b	CLCN4	63.3416	94.6929	64.5317	98.2695
hsa-miR-451b	KIAA1024	84.8766	94.8444	96.494	98.2595
hsa-miR-451b	VANGL1	70.5116	73.8745	56.5688	98.2486
hsa-miR-451b	IRS2	66.4268	86.9839	38.282	98.226
hsa-miR-451b	PHKG2	51.4139	81.2825	79.7327	98.1973
hsa-miR-451b	ENTPD1	68.523	47.5667	46.3452	98.1795
hsa-miR-451b	ATP6V1C1	76.2619	89.4026	84.5869	98.1749
hsa-miR-451b	TBL1XR1	82.8314	56.2658	58.7088	98.1648
hsa-miR-451b	FBXO32	77.9074	82.4252	95.8983	98.1407
hsa-miR-451b	ERVFRD-1	96.3027	96.6289	6.08757	98.1104
hsa-miR-451b	NQO1	60.2984	87.2031	85.6176	98.099
hsa-miR-451b	PEX26	46.5227	90.1509	62.888	98.0954
hsa-miR-451b	UBXN7	83.9816	83.441	98.5072	98.0936
hsa-miR-451b	LIX1L	95.305	95.3781	98.6368	98.0478
hsa-miR-451b	HPCAL4	52.0976	97.1939	66.2458	98.0149
hsa-miR-451b	C10orf67	54.5871	75.975	55.5455	98.0073
hsa-miR-451b	MOB4	84.9622	89.498	24.5176	97.9763
hsa-miR-451b	FCHO2	73.239	92.6081	85.7259	97.9632
hsa-miR-451b	SLC35D1	85.5102	72.8188	58.9644	97.9537
hsa-miR-451b	AC022415.1	86.9762	97.9925	18.2318	97.9469
hsa-miR-451b	CYB5D1	81.442	94.7493	50.5077	97.9422
hsa-miR-451b	ZFP106	82.76	61.92	64.9021	97.9412
hsa-miR-451b	M6PR	90.3749	88.7618	98.75	97.8802
hsa-miR-451b	KIAA0232	75.4453	76.293	99.3548	97.8492
hsa-miR-451b	KIAA2022	93.8789	62.1751	75.2325	97.8391
hsa-miR-451b	ZNF283	62.6017	99.6364	5.04824	97.8317
hsa-miR-451b	PRDM10	74.3825	87.1931	79.1874	97.8312
hsa-miR-451b	PTP4A1	80.7647	87.6453	43.2035	97.7914
hsa-miR-451b	MDM2	72.4025	97.1783	20.3537	97.7833
hsa-miR-451b	SERPINB1	28.4195	99.0452	95.7108	97.7675
hsa-miR-451b	KIAA1919	82.3298	90.1187	68.9903	97.7281
hsa-miR-451b	LATS1	95.9995	78.223	95.7084	97.7266
hsa-miR-451b	FAM204A	98.2115	61.1115	38.5969	97.7143
hsa-miR-451b	IRGQ	65.8756	91.2227	56.0138	97.7135
hsa-miR-451b	SPTSSA	83.5662	92.065	1.31269e-05	97.7029
hsa-miR-451b	DHX36	55.0265	96.374	61.719	97.7014
hsa-miR-451b	ANKS6	65.7451	84.5646	88.23	97.6751
hsa-miR-451b	FST	86.7067	97.4294	72.0696	97.6715
hsa-miR-451b	DCBLD2	87.8616	75.1977	96.5693	97.6281
hsa-miR-451b	ADAMTS2	63.1262	68.7272	93.0591	97.6152
hsa-miR-451b	BACE1	89.6398	73.7576	86.9176	97.5928
hsa-miR-451b	PRRG4	85.9308	92.9829	18.2214	97.5489
hsa-miR-451b	SIX6	52.935	96.1231	76.5746	97.5308
hsa-miR-451b	KIAA1549L	85.8967	87.2027	85.0176	97.5156
hsa-miR-451b	HERC3	58.6011	82.6165	65.204	97.5131
hsa-miR-451b	TFAM	82.0635	94.8919	68.6011	97.5028
hsa-miR-451b	ZMAT3	81.213	43.1857	12.9271	97.4403
hsa-miR-451b	GNPTAB	67.6383	88.0936	80.6553	97.4344
hsa-miR-451b	C14orf43	84.3633	89.5278	94.1624	97.4292
hsa-miR-451b	RHOA	70.5226	95.0922	30.1558	97.4162
hsa-miR-451b	KLRD1	62.4646	97.0058	44.6588	97.3884
hsa-miR-451b	TEX15	77.0361	95.3032	56.119	97.3776
hsa-miR-451b	LPP	89.5249	33.7417	98.8246	97.3174
hsa-miR-451b	ZNF850	43.3773	90.0426	38.8128	97.2741
hsa-miR-451b	KCNJ16	81.0285	96.32	94.2524	97.2722
hsa-miR-451b	PDS5B	39.9378	87.8327	1.31269e-05	97.2636
hsa-miR-451b	TTC33	68.1109	93.0198	97.4234	97.2479
hsa-miR-451b	EIF2C4	73.0699	83.3965	66.8288	97.2347
hsa-miR-451b	FAM83C	82.8727	99.816	84.0854	97.219
hsa-miR-451b	C5orf64	83.5647	98.2357	97.4329	97.1982
hsa-miR-451b	ARL1	83.3004	85.6335	23.9041	97.1785
hsa-miR-451b	PPP6C	82.2941	70.2302	61.2239	97.1652
hsa-miR-451b	RPS14	66.2909	98.1726	97.1276	97.163
hsa-miR-451b	ARPC5	58.8842	93.4408	93.6117	97.1553
hsa-miR-451b	KIF6	37.2485	90.2102	78.4828	97.1507
hsa-miR-451b	ZNF81	54.0857	86.7136	65.0669	97.1227
hsa-miR-451b	PDZD8	80.0606	87.777	94.0613	97.093
hsa-miR-451b	OSCAR	68.341	97.632	13.8477	97.0836
hsa-miR-451b	SHISA6	85.8066	77.3218	62.6278	97.0487
hsa-miR-451b	RAB18	96.0365	73.6722	66.1089	97.0233
hsa-miR-451b	C9orf72	86.4948	91.4712	4.86818	97.0225
hsa-miR-451b	GPR37L1	45.3403	98.9867	83.283	96.9964
hsa-miR-451b	MLLT3	59.405	69.078	85.9988	96.9883
hsa-miR-451b	ZFX	88.4682	76.3645	69.8353	96.9485
hsa-miR-451b	PGR	84.5197	64.4429	66.2053	96.9348
hsa-miR-451b	HNF1A	56.6857	86.8257	72.3503	96.9297
hsa-miR-451b	RP13-512J5.1	41.0812	98.592	51.3202	96.8834
hsa-miR-451b	PACSIN2	95.4792	89.4063	83.3732	96.8784
hsa-miR-451b	PRKCE	54.4059	69.076	84.5661	96.8517
hsa-miR-451b	CCR4	52.4208	89.446	70.757	96.8503
hsa-miR-451b	VPS13A	83.0636	51.0575	88.9736	96.7768
hsa-miR-451b	PYGB	59.5847	91.2985	67.5281	96.7518
hsa-miR-451b	SCO1	86.7166	96.6884	72.5901	96.7097
hsa-miR-451b	ORAI2	29.6308	67.163	57.3718	96.7085
hsa-miR-451b	TSN	71.0461	92.9384	82.3543	96.6943
hsa-miR-451b	JAKMIP2	87.9704	76.6103	50.7476	96.6874
hsa-miR-451b	DAB2	69.2114	85.8654	73.0921	96.6636
hsa-miR-451b	SAR1B	43.3822	86.4279	18.5614	96.6506
hsa-miR-451b	VMA21	73.7765	71.4539	3.77609	96.6214
hsa-miR-451b	SMOC2	85.4517	93.0435	5.99374	96.612
hsa-miR-451b	C17orf51	47.3613	74.2584	2.5283	96.6104
hsa-miR-451b	METTL21B	92.2671	67.9687	46.4951	96.5663
hsa-miR-451b	WDR82	48.0802	81.7689	81.0949	96.5421
hsa-miR-451b	PKNOX1	85.4702	51.9352	99.2556	96.5329
hsa-miR-451b	VSIG10L	45.002	98.3698	54.3257	96.4461
hsa-miR-451b	VSX2	58.9273	85.9097	96.5821	96.4369
hsa-miR-451b	SUPT3H	36.3759	96.8365	73.9314	96.3835
hsa-miR-451b	FAM89A	68.7245	96.185	21.1915	96.3699
hsa-miR-451b	MBL2	93.1179	95.2094	85.689	96.3594
hsa-miR-451b	SLC35E2B	62.8057	79.9414	4.1682	96.3235
hsa-miR-451b	NAPEPLD	83.6595	77.8837	2.26253	96.3032
hsa-miR-451b	EXPH5	70.489	61.3199	61.1691	96.298
hsa-miR-451b	ADO	72.4744	87.1772	26.1657	96.2246
hsa-miR-451b	RAB11FIP4	39.9302	75.1722	53.7174	96.2123
hsa-miR-451b	RHOBTB3	49.0721	88.2443	99.4152	96.1804
hsa-miR-451b	PPT1	71.1077	90.7995	39.7596	96.177
hsa-miR-451b	LPCAT2	90.8123	96.0035	74.9061	96.1688
hsa-miR-451b	SLC25A32	30.7926	90.4054	5.32055	96.163
hsa-miR-451b	ADNP	66.0932	85.3838	92.2087	96.1214
hsa-miR-451b	MPZL3	62.0546	67.7565	93.7059	96.1075
hsa-miR-451b	ZNF100	38.5602	97.7329	39.0693	96.0949
hsa-miR-451b	CCZ1B	45.8431	95.6766	95.9986	96.0752
hsa-miR-451b	RNF187	71.6647	93.7126	1.42351	96.0621
hsa-miR-451b	RBM8A	48.7437	89.8353	48.126	96.0525
hsa-miR-451b	ENKUR	70.0936	86.4093	9.556	96.049
hsa-miR-451b	GLUL	56.1826	77.9628	83.8471	96.0469
hsa-miR-451b	TMEM55A	90.8418	93.2415	86.7282	95.9625
hsa-miR-451b	RHPN2	76.5306	96.9045	87.4627	95.9154
hsa-miR-451b	EDEM1	52.9581	48.3243	98.0939	95.8794
hsa-miR-451b	NAGA	89.5561	81.5647	6.16356	95.846
hsa-miR-451b	RPL13	66.2388	87.3083	33.4173	95.8383
hsa-miR-451b	TBC1D15	71.1939	97.045	93.4049	95.8125
hsa-miR-451b	SRSF10	94.7036	84.1126	0.2196	95.7987
hsa-miR-451b	IGF2BP1	96.1192	72.6432	7.30175	95.7965
hsa-miR-451b	RASEF	95.2241	88.1402	95.6839	95.7869
hsa-miR-451b	CASC3	95.461	74.6174	39.4857	95.7749
hsa-miR-451b	RAPH1	68.4437	89.9032	99.1888	95.6537
hsa-miR-451b	DSC2	71.3094	87.5195	55.4573	95.5534
hsa-miR-451b	RTF1	27.25	95.821	84.1095	95.5464
hsa-miR-451b	LOX	99.0108	71.6341	94.9786	95.5324
hsa-miR-451b	KDM5A	87.5999	55.4923	68.4634	95.5268
hsa-miR-451b	PPP3R1	52.6697	82.1224	73.0308	95.4664
hsa-miR-451b	ELOVL6	92.4201	67.8493	94.2634	95.4518
hsa-miR-451b	RNF149	87.8574	93.4608	6.28301	95.4447
hsa-miR-451b	MAP2	60.1491	83.7014	86.8384	95.421
hsa-miR-451b	HLA-DOA	86.2491	86.662	85.1313	95.3937
hsa-miR-451b	ATG4C	81.0136	78.7714	89.0795	95.2703
hsa-miR-451b	C1orf21	77.0192	51.4499	89.588	95.1919
hsa-miR-451b	TMEM132D	44.5295	85.9085	20.6242	95.181
hsa-miR-451b	STK35	75.0102	81.158	66.5575	95.1488
hsa-miR-451b	ZNF250	57.0401	98.8871	31.3204	95.1187
hsa-miR-451b	PPP1R16B	67.156	64.8658	86.7772	95.0765
hsa-miR-451b	DDX46	81.1766	90.2266	98.8603	95.0483
hsa-miR-451b	SERPINB9	69.9981	73.5896	3.64013	95.0335
hsa-miR-451b	NAA15	58.83	80.8509	35.6215	94.959
hsa-miR-451b	BEST1	61.4237	91.8063	73.2353	94.9123
hsa-miR-451b	H2AFJ	57.7056	86.0547	65.5416	94.8794
hsa-miR-451b	ZNF280C	88.0839	80.9513	55.4513	94.8719
hsa-miR-451b	ERGIC2	67.2336	84.8589	5.18962	94.8565
hsa-miR-451b	MGEA5	21.6393	88.9421	47.0599	94.8255
hsa-miR-451b	PRLHR	35.4804	97.9565	8.95804	94.8174
hsa-miR-451b	RNF168	57.7275	73.8667	44.6707	94.7467
hsa-miR-451b	GABRG3	72.2963	93.6782	99.5239	94.7271
hsa-miR-451b	ATP4B	92.5753	78.7775	42.4667	94.7033
hsa-miR-451b	DPY19L1	98.8181	78.0041	52.623	94.6597
hsa-miR-451b	MMS22L	58.7563	88.057	61.7537	94.5645
hsa-miR-451b	C2orf71	51.941	87.5002	65.2525	94.5062
hsa-miR-451b	AK4	76.4921	36.4075	95.8315	94.4471
hsa-miR-451b	ADAMTS18	86.6507	94.3453	98.9988	94.405
hsa-miR-451b	ZNF571	64.4151	97.0448	21.8726	94.402
hsa-miR-451b	STEAP2	70.8371	90.3379	63.2221	94.3345
hsa-miR-451b	PABPC1	48.8683	91.9656	13.0189	94.3339
hsa-miR-451b	ARFGAP3	72.437	73.8296	92.1506	94.2645
hsa-miR-451b	RALBP1	71.4728	76.6119	96.9491	94.2576
hsa-miR-451b	EFCAB3	81.0847	89.999	31.8641	94.2482
hsa-miR-451b	ZBED2	91.165	61.8866	44.8768	94.1839
hsa-miR-451b	PM20D1	80.7903	94.785	51.5799	94.1728
hsa-miR-451b	SGPP2	50.0847	87.2274	5.70811	94.1311
hsa-miR-451b	NRP1	76.6817	82.3288	29.7823	94.111
hsa-miR-451b	ETNK1	87.9819	73.4372	94.4647	94.1076
hsa-miR-451b	TBC1D7	62.6734	93.9773	96.8918	94.0731
hsa-miR-451b	FZD4	89.0391	66.3483	73.1765	94.0672
hsa-miR-451b	NHLH1	65.5487	72.5421	92.1692	94.0211
hsa-miR-451b	PEPD	70.9162	88.0767	66.2857	93.9553
hsa-miR-451b	RALB	38.5414	90.8387	35.3658	93.9483
hsa-miR-451b	ZFAND3	66.5879	92.5804	93.6807	93.9415
hsa-miR-451b	ASB4	58.2243	98.6793	76.4025	93.9123
hsa-miR-451b	FAM46A	93.1483	83.7299	72.5803	93.8829
hsa-miR-451b	UGT3A1	93.6892	78.4595	56.2901	93.8618
hsa-miR-451b	FAM47A	92.7794	87.2591	23.4946	93.8222
hsa-miR-451b	MARCH11	81.0347	83.3121	50.0596	93.81
hsa-miR-451b	HN1L	52.3561	61.2589	47.8918	93.6932
hsa-miR-451b	KIAA1456	91.6126	57.5589	98.7181	93.6612
hsa-miR-451b	POLI	68.6129	68.9933	16.5573	93.6386
hsa-miR-451b	WWC3	74.1931	96.1901	95.8103	93.6377
hsa-miR-451b	LONP2	57.2053	72.336	34.2675	93.6371
hsa-miR-451b	SYCP2	75.3576	85.6156	45.1876	93.632
hsa-miR-451b	FAAH2	57.7567	81.5485	4.77199	93.5794
hsa-miR-451b	PKD1L1	87.7584	87.0993	15.8194	93.5343
hsa-miR-451b	MYADM	90.8415	79.1549	80.9775	93.4974
hsa-miR-451b	CXorf57	73.5475	96.7406	67.8984	93.4542
hsa-miR-451b	STPG1	98.4247	42.891	46.074	93.3951
hsa-miR-451b	RPA1	97.1642	62.0286	79.6859	93.3877
hsa-miR-451b	TMOD2	88.2715	35.1149	74.7235	93.3761
hsa-miR-451b	KCNJ10	50.9788	74.2022	59.9602	93.3448
hsa-miR-451b	C21orf91	93.1867	84.4336	89.409	93.3402
hsa-miR-451b	MEGF9	46.7787	73.2757	87.3102	93.2809
hsa-miR-451b	LMO3	87.85	54.5644	92.2898	93.2423
hsa-miR-451b	KIF1C	65.1643	65.1748	45.1797	93.198
hsa-miR-451b	CERS6	46.7508	63.6871	73.3987	93.168
hsa-miR-451b	PPAP2B	56.3781	92.9508	88.7024	93.1297
hsa-miR-451b	LEPR	58.0337	83.0854	50.6071	93.0768
hsa-miR-451b	PION	87.2495	83.5423	98.2836	93.0085
hsa-miR-451b	CETN1	82.2849	96.5556	75.4822	92.9806
hsa-miR-451b	DYRK2	92.0564	44.3325	80.67	92.9489
hsa-miR-451b	ALDOB	51.9653	98.0745	93.5232	92.9474
hsa-miR-451b	IYD	49.7439	60.7477	72.4012	92.9167
hsa-miR-451b	C6orf120	64.7791	61.8962	44.2274	92.9156
hsa-miR-451b	C6orf228	61.7236	73.9988	87.215	92.9057
hsa-miR-451b	KIAA2018	83.9356	38.8517	82.3334	92.8884
hsa-miR-451b	FAM47C	49.8667	96.4877	26.3708	92.878
hsa-miR-451b	SLC6A17	29.594	96.8688	98.8572	92.8595
hsa-miR-451b	FAM47B	78.0186	89.9506	0.676889	92.7585
hsa-miR-451b	WRN	74.6483	83.1624	2.84959	92.7451
hsa-miR-451b	FAM219B	54.9984	84.4223	84.5375	92.7194
hsa-miR-451b	KIAA0101	54.5102	80.0119	67.1373	92.7139
hsa-miR-451b	TXNL4B	29.4648	86.7501	1.31269e-05	92.6661
hsa-miR-451b	SLC25A31	82.9703	74.6538	92.3365	92.6442
hsa-miR-451b	RHOXF2B	67.033	89.7072	3.75719	92.6164
hsa-miR-451b	TOX3	86.1374	66.3546	75.9685	92.6159
hsa-miR-451b	ENO2	92.2762	92.6297	92.7176	92.5777
hsa-miR-451b	GABPB1	87.278	67.513	55.8739	92.5601
hsa-miR-451b	BACH2	91.4411	50.9359	91.166	92.5247
hsa-miR-451b	SCGB1D2	97.1201	98.6526	16.7254	92.5242
hsa-miR-451b	ADIPOR2	57.7463	89.5969	99.2399	92.5167
hsa-miR-451b	GABRG1	86.5439	59.2608	70.1731	92.4669
hsa-miR-451b	KAZN	55.9963	83.3061	10.5466	92.4667
hsa-miR-451b	USP26	34.896	92.4047	44.1714	92.4326
hsa-miR-451b	EPHB1	93.4405	78.9254	79.5585	92.4284
hsa-miR-451b	SLC8A3	54.8506	92.6643	13.625	92.388
hsa-miR-451b	UBA52	50.8281	95.1984	31.1389	92.3784
hsa-miR-451b	CDC27	95.1376	68.7559	1.31269e-05	92.3277
hsa-miR-451b	FAM150A	34.1762	90.6945	2.06349	92.3172
hsa-miR-451b	ACAP2	53.2842	69.708	94.3126	92.3024
hsa-miR-451b	PABPC3	77.3172	77.5272	3.72857	92.2918
hsa-miR-451b	SPTLC3	79.386	92.2081	92.9542	92.2842
hsa-miR-451b	PLS1	76.5633	73.2942	69.9903	92.255
hsa-miR-451b	C1orf85	37.736	98.7449	94.8073	92.2202
hsa-miR-451b	ZNF597	79.3179	93.8408	43.549	92.2186
hsa-miR-451b	ORC2	92.7709	68.1816	73.2905	92.2113
hsa-miR-451b	ICA1L	64.4439	67.8549	79.0624	92.2079
hsa-miR-451b	SRSF1	89.4361	97.1426	14.5137	92.1976
hsa-miR-451b	MYCBP2	77.6616	87.4425	56.2763	92.1719
hsa-miR-451b	NDUFAF3	95.1862	81.6767	50.1342	92.164
hsa-miR-451b	GPX8	53.0732	80.7654	4.0964	92.1593
hsa-miR-451b	DEK	72.5897	74.9512	94.4593	92.1351
hsa-miR-451b	PRPF18	74.1176	83.7312	75.9121	92.1347
hsa-miR-451b	GRAMD2	64.7141	73.5459	2.21865	91.9706
hsa-miR-451b	CA8	45.1212	90.8619	75.7432	91.94
hsa-miR-451b	SYPL1	69.0604	78.6854	44.4326	91.8969
hsa-miR-451b	LMTK2	51.4309	78.5304	98.439	91.8814
hsa-miR-451b	AVL9	85.2015	49.3106	64.1224	91.8812
hsa-miR-451b	ADRA1A	80.6777	89.803	88.7903	91.8782
hsa-miR-451b	HRH4	16.0145	97.1077	71.0438	91.8419
hsa-miR-451b	CCBP2	99.761	83.7923	30.7787	91.835
hsa-miR-451b	RUFY2	89.8614	71.2373	56.2924	91.829
hsa-miR-451b	PCDHB12	87.4013	75.1018	1.31269e-05	91.8206
hsa-miR-451b	HBS1L	98.8751	79.7254	24.149	91.816
hsa-miR-451b	IRF4	95.7091	70.335	84.187	91.7801
hsa-miR-451b	GPI	36.5743	79.2868	39.9889	91.7597
hsa-miR-451b	BAZ2A	59.429	76.2101	60.8208	91.7343
hsa-miR-451b	SLC22A17	65.0982	88.7633	84.1288	91.7194
hsa-miR-451b	TAF11	31.6285	93.956	45.3661	91.6945
hsa-miR-451b	TTC13	66.4135	91.7362	93.395	91.6601
hsa-miR-451b	PRKCI	66.5036	86.2666	9.40782	91.6032
hsa-miR-451b	TTC37	72.2907	74.5286	19.8298	91.5275
hsa-miR-451b	ENPP1	84.8531	43.8857	90.6708	91.4924
hsa-miR-451b	AKAP8	66.6465	62.3351	47.6742	91.458
hsa-miR-451b	C1orf64	47.5256	93.4606	5.81969	91.4453
hsa-miR-451b	POU2F3	59.2194	82.4361	8.32042	91.3456
hsa-miR-451b	PNLIPRP3	83.6177	89.3591	1.31269e-05	91.2513
hsa-miR-451b	VN1R1	77.4228	91.3865	7.75898	91.224
hsa-miR-451b	TCF24	46.311	60.2772	63.3781	91.1805
hsa-miR-451b	KCNMB4	84.7475	64.864	79.7388	91.149
hsa-miR-451b	MUM1L1	86.2466	44.2705	1.31269e-05	91.1106
hsa-miR-451b	SLC10A4	76.5342	93.4103	93.579	91.0763
hsa-miR-451b	ATP6V1F	96.1166	66.9796	1.31269e-05	91.0236
hsa-miR-451b	TSPYL5	70.0425	59.1481	72.8864	90.9512
hsa-miR-451b	STX1B	31.6486	88.5015	48.3164	90.9499
hsa-miR-451b	DCUN1D3	77.3513	89.7913	53.3258	90.8748
hsa-miR-451b	MAGEA9B	64.2311	90.726	9.00059	90.8445
hsa-miR-451b	HAVCR2	68.1238	90.8268	80.8332	90.7543
hsa-miR-451b	MAGEA9	64.2311	90.5375	1.31269e-05	90.6908
hsa-miR-451b	ZRANB3	54.9539	75.6403	14.2859	90.6815
hsa-miR-451b	SART3	59.7307	65.9128	76.3483	90.6766
hsa-miR-451b	C2CD2	60.1926	74.0147	83.149	90.671
hsa-miR-451b	HOXB9	71.7159	91.8947	68.6319	90.6445
hsa-miR-451b	RAN	72.9698	92.9503	74.5782	90.6337
hsa-miR-451b	SIX4	40.9641	74.0582	74.1418	90.5714
hsa-miR-451b	HMX3	38.6275	78.1149	29.0308	90.5239
hsa-miR-451b	PAPSS1	82.1299	66.564	15.4738	90.5216
hsa-miR-451b	NDNL2	77.265	85.0774	43.5202	90.5161
hsa-miR-451b	VPS33A	42.7324	88.2139	59.6741	90.516
hsa-miR-451b	FAM18B1	83.73	67.7627	0.432991	90.4795
hsa-miR-451b	CPEB4	68.2427	57.5837	86.8014	90.4794
hsa-miR-451b	UBQLN4	44.0469	90.5088	7.13255	90.4258
hsa-miR-451b	DCAF4L1	84.1242	75.3711	29.4601	90.4013
hsa-miR-451b	HINT1	58.5537	84.8065	6.43467	90.3835
hsa-miR-451b	HMG20A	93.3149	59.3672	38.3656	90.3835
hsa-miR-451b	SARM1	39.001	56.5598	47.5847	90.3792
hsa-miR-451b	ZNF148	89.0899	54.3794	79.0971	90.3533
hsa-miR-451b	IGBP1	38.7931	82.6735	95.6873	90.352
hsa-miR-451b	CDC5L	31.1659	83.8513	91.2195	90.3057
hsa-miR-451b	CALB1	95.2606	63.1587	55.1241	90.2905
hsa-miR-451b	NFASC	47.6796	50.2258	96.6891	90.2415
hsa-miR-451b	RBM7	40.9969	89.5481	13.5015	90.1983
hsa-miR-451b	TMEM229B	41.1674	74.6791	51.7553	90.1933
hsa-miR-451b	UCP1	75.2428	90.0423	9.80868	90.1727
hsa-miR-451b	MAGEA11	53.7661	83.7176	2.2443	90.1594
hsa-miR-451b	RAB6B	53.5784	67.6799	76.421	90.1409
hsa-miR-451b	ARL8B	72.0014	69.2188	36.4475	90.137
hsa-miR-451b	IMPAD1	80.579	63.3645	70.6849	90.1013
hsa-miR-451b	PPFIBP1	67.4661	88.3313	30.5688	90.1006
hsa-miR-451b	MRPS18C	87.4614	71.1426	6.19546	90.044
hsa-miR-451b	KRT40	60.6209	86.7291	99.5201	90.0428
hsa-miR-451b	NEK2	76.3624	74.0121	6.59723	90.0243
hsa-miR-486-3p	NFIC	90.4746	95.9859	68.8422	99.9955
hsa-miR-486-3p	ANKRD52	79.4214	92.3364	61.3164	99.9955
hsa-miR-486-3p	RAB11FIP4	46.4215	95.8244	83.8832	99.9894
hsa-miR-486-3p	hsa-mir-4763	25.8196	87.5707	97.239	99.9892
hsa-miR-486-3p	PACS2	75.3814	98.4577	79.9126	99.9883
hsa-miR-486-3p	POLR1A	44.4326	98.6483	57.4324	99.9856
hsa-miR-486-3p	BTBD9	57.0558	90.2358	56.9189	99.9837
hsa-miR-486-3p	STX1B	52.9044	90.5674	93.5707	99.9821
hsa-miR-486-3p	NTN1	90.3256	94.6555	56.8009	99.9806
hsa-miR-486-3p	PPARD	42.9604	98.1827	81.9092	99.9779
hsa-miR-486-3p	FAM212B	71.9027	96.188	84.9456	99.9773
hsa-miR-486-3p	H6PD	20.3336	90.6849	92.1494	99.9757
hsa-miR-486-3p	ATXN7L3	52.5382	98.0416	74.6195	99.9754
hsa-miR-486-3p	FMNL3	71.1558	95.1235	71.1619	99.9751
hsa-miR-486-3p	SCN2B	88.023	98.7491	80.386	99.9741
hsa-miR-486-3p	LPPR2	52.3396	99.5485	66.0752	99.9712
hsa-miR-486-3p	HAP1	73.8063	89.5524	54.6147	99.9711
hsa-miR-486-3p	RNF165	90.0126	95.3961	94.753	99.9657
hsa-miR-486-3p	DMBX1	92.4161	99.2225	99.8046	99.965
hsa-miR-486-3p	SLC9A8	58.485	90.152	97.1694	99.9611
hsa-miR-486-3p	ELFN2	62.8486	74.3333	92.0586	99.9561
hsa-miR-486-3p	VASH1	82.3435	84.209	96.9233	99.9508
hsa-miR-486-3p	IGF2BP1	72.5104	97.3434	7.30175	99.949
hsa-miR-486-3p	NACC2	52.9247	73.8033	86.9246	99.9473
hsa-miR-486-3p	NAA60	47.6972	99.2049	92.8704	99.9456
hsa-miR-486-3p	MTHFR	39.3728	73.8705	1.31269e-05	99.9456
hsa-miR-486-3p	CALN1	86.4775	86.9783	88.0255	99.9454
hsa-miR-486-3p	SYT2	82.5657	82.3346	53.8531	99.9428
hsa-miR-486-3p	PGAP3	43.9557	92.0492	87.8501	99.9412
hsa-miR-486-3p	C6orf223	54.5539	86.9906	95.3712	99.941
hsa-miR-486-3p	NFASC	76.1842	69.573	85.9519	99.9386
hsa-miR-486-3p	ARF3	98.9216	95.2028	65.0624	99.9359
hsa-miR-486-3p	MKNK2	45.4219	97.5307	75.8633	99.931
hsa-miR-486-3p	SBK1	42.312	90.2808	1.31269e-05	99.9295
hsa-miR-486-3p	FAM102A	89.6355	96.6457	74.0517	99.9233
hsa-miR-486-3p	CLDN19	57.2457	99.4032	69.4307	99.9228
hsa-miR-486-3p	TXNL1	63.9336	99.9883	39.5358	99.9215
hsa-miR-486-3p	DAB2IP	27.3357	97.6497	71.6834	99.9205
hsa-miR-486-3p	ONECUT2	94.7413	89.1794	58.3289	99.9199
hsa-miR-486-3p	RGAG4	85.4177	97.7853	88.9135	99.917
hsa-miR-486-3p	TBC1D13	74.31	77.3448	79.6195	99.9106
hsa-miR-486-3p	NPTX1	19.1434	97.8457	72.5945	99.9084
hsa-miR-486-3p	TMEM104	94.9074	78.8444	96.1633	99.9067
hsa-miR-486-3p	FYCO1	52.2005	99.7981	74.8616	99.9042
hsa-miR-486-3p	GFER	68.4108	99.2011	69.1908	99.9014
hsa-miR-486-3p	SPOCK2	27.3412	87.3183	43.2362	99.8999
hsa-miR-486-3p	SRCIN1	99.2402	94.566	75.0699	99.8973
hsa-miR-486-3p	FOSL2	55.8455	96.9904	90.308	99.8957
hsa-miR-486-3p	LDLRAD2	34.4968	94.8146	93.4115	99.8954
hsa-miR-486-3p	GPR123	62.6711	98.8369	62.8511	99.8938
hsa-miR-486-3p	ONECUT3	68.5213	65.2951	70.2495	99.8917
hsa-miR-486-3p	SYNPO	55.3821	92.4296	87.336	99.8916
hsa-miR-486-3p	CPLX2	37.0846	85.082	1.31269e-05	99.8892
hsa-miR-486-3p	ORAI2	37.981	50.5702	95.0655	99.886
hsa-miR-486-3p	FAM22D	78.1695	94.3728	1.31269e-05	99.8849
hsa-miR-486-3p	E2F2	55.3752	98.4328	81.4542	99.8811
hsa-miR-486-3p	CHST1	86.7805	99.8912	73.5454	99.8805
hsa-miR-486-3p	ARHGAP35	61.6729	87.2736	72.4611	99.8802
hsa-miR-486-3p	NSD1	94.6308	92.0176	76.4054	99.8761
hsa-miR-486-3p	RAB3B	97.0537	81.5374	58.7454	99.8729
hsa-miR-486-3p	ARHGAP1	34.3574	97.6062	94.0703	99.8679
hsa-miR-486-3p	RIMS4	28.1298	63.0517	86.5155	99.8676
hsa-miR-486-3p	DIRAS1	36.69	90.1587	77.2823	99.8671
hsa-miR-486-3p	TMEM63C	95.7224	61.9461	94.7389	99.8562
hsa-miR-486-3p	GDI1	83.1001	97.0018	67.3607	99.8514
hsa-miR-486-3p	TMEM132E	48.2648	99.1014	98.9149	99.8498
hsa-miR-486-3p	SDK2	41.6028	84.618	84.0135	99.8491
hsa-miR-486-3p	CD276	58.6893	97.6709	98.9569	99.8479
hsa-miR-486-3p	RHBDL3	77.2094	77.8769	73.6835	99.8446
hsa-miR-486-3p	CECR6	86.8634	95.7996	3.34135	99.8438
hsa-miR-486-3p	ZNF512B	48.7239	57.4403	51.8811	99.838
hsa-miR-486-3p	MARK2	48.6135	90.9683	39.7603	99.8335
hsa-miR-486-3p	TRIM62	67.651	96.9156	58.2366	99.8322
hsa-miR-486-3p	SLC25A22	49.7207	75.8568	49.8394	99.83
hsa-miR-486-3p	HS6ST1	49.9884	94.0232	1.09282	99.8253
hsa-miR-486-3p	SH3GLB2	43.9714	99.4353	87.7142	99.8246
hsa-miR-486-3p	XYLT1	51.9353	91.3205	6.6516	99.8226
hsa-miR-486-3p	HRH3	70.1951	88.8808	81.2741	99.8221
hsa-miR-486-3p	TBC1D24	43.5662	59.2788	2.40229	99.8095
hsa-miR-486-3p	DBNDD1	55.4959	99.1345	84.5724	99.8055
hsa-miR-486-3p	FLOT2	51.0738	94.3925	94.3331	99.8028
hsa-miR-486-3p	GABRE	54.3787	96.903	70.4461	99.8003
hsa-miR-486-3p	NFATC4	63.6912	88.1346	87.41	99.7946
hsa-miR-486-3p	C1orf106	47.846	86.5405	24.6167	99.7935
hsa-miR-486-3p	SEMA3G	68.8845	94.4325	26.6138	99.7907
hsa-miR-486-3p	UAP1L1	46.9958	94.8796	11.7114	99.7868
hsa-miR-486-3p	CABLES1	18.0573	98.4739	42.3161	99.785
hsa-miR-486-3p	ZER1	33.4611	92.4831	98.0298	99.7748
hsa-miR-486-3p	KIF21B	77.2488	47.6883	70.0516	99.7747
hsa-miR-486-3p	SIK2	44.6293	98.0618	89.9169	99.77
hsa-miR-486-3p	C14orf43	91.3209	95.3131	44.2487	99.7668
hsa-miR-486-3p	SZRD1	84.1146	68.4131	78.3808	99.765
hsa-miR-486-3p	SPRN	51.5258	68.4531	4.81103	99.762
hsa-miR-486-3p	STIM1	61.0944	95.6782	87.4681	99.7611
hsa-miR-486-3p	NEURL1B	74.854	75.4139	97.3341	99.7584
hsa-miR-486-3p	MPP2	30.8391	70.2131	52.9205	99.7555
hsa-miR-486-3p	TSPAN9	22.3482	89.1692	5.95533	99.7554
hsa-miR-486-3p	PLEKHO2	40.358	79.9828	87.3391	99.7535
hsa-miR-486-3p	KRT82	67.7592	96.364	92.9937	99.7517
hsa-miR-486-3p	GRIK3	66.5292	51.4972	62.0762	99.7438
hsa-miR-486-3p	C16orf7	32.7902	97.7764	46.679	99.7424
hsa-miR-486-3p	PAK6	45.9868	99.1359	67.0566	99.7408
hsa-miR-486-3p	OTOF	26.0872	92.2473	70.2261	99.7405
hsa-miR-486-3p	ADAM11	52.2321	79.8337	96.301	99.7388
hsa-miR-486-3p	RBM15B	68.902	93.4453	71.1155	99.7311
hsa-miR-486-3p	RASL10B	58.7784	89.819	86.9483	99.7213
hsa-miR-486-3p	MEN1	89.4897	99.0872	72.2167	99.7137
hsa-miR-486-3p	AATK	58.1681	99.63	66.3861	99.7136
hsa-miR-486-3p	SLC44A2	39.6892	95.2572	68.2	99.709
hsa-miR-486-3p	CREB3L2	56.2575	87.5763	99.4303	99.7086
hsa-miR-486-3p	TMEM201	75.2239	74.0379	79.9333	99.7038
hsa-miR-486-3p	TANC2	75.6734	78.6944	91.0818	99.7028
hsa-miR-486-3p	PLXNA4	85.922	57.3862	96.6297	99.6997
hsa-miR-486-3p	UNC119B	59.0659	95.2989	75.1509	99.6982
hsa-miR-486-3p	LGI3	54.1726	69.3265	96.898	99.6974
hsa-miR-486-3p	IFITM5	83.1329	99.4663	1.31269e-05	99.6962
hsa-miR-486-3p	IGF2-AS	99.3339	77.4529	39.4651	99.6929
hsa-miR-486-3p	FLYWCH1	29.3484	61.4408	71.9113	99.6911
hsa-miR-486-3p	SPECC1L	28.5354	80.1061	76.7283	99.6894
hsa-miR-486-3p	WFIKKN2	76.3662	97.9084	73.6603	99.6876
hsa-miR-486-3p	VAMP2	99.5709	86.2773	66.013	99.6861
hsa-miR-486-3p	OGDH	74.5689	92.2796	95.1691	99.6856
hsa-miR-486-3p	NR6A1	60.8257	71.0993	61.9077	99.6814
hsa-miR-486-3p	CTNNBIP1	56.0489	73.8801	74.6846	99.6773
hsa-miR-486-3p	LUZP1	65.1183	85.5709	85.1762	99.6763
hsa-miR-486-3p	MXD4	51.2143	54.3055	82.0389	99.6758
hsa-miR-486-3p	CBX6	43.9768	50.2923	82.4145	99.6715
hsa-miR-486-3p	LY6E	37.8615	97.8759	72.6936	99.6675
hsa-miR-486-3p	STK10	53.6153	94.4636	49.5964	99.6559
hsa-miR-486-3p	TP73	39.3424	65.4163	82.8553	99.6513
hsa-miR-486-3p	EDA	52.4476	84.6624	82.5854	99.6478
hsa-miR-486-3p	SORT1	52.07	96.6424	83.1084	99.6466
hsa-miR-486-3p	TBC1D20	71.3866	94.3178	42.7757	99.6464
hsa-miR-486-3p	ADARB1	35.2999	97.1002	82.4709	99.6439
hsa-miR-486-3p	KLF16	5.2968	82.8874	7.53133	99.6389
hsa-miR-486-3p	LRP1	77.9339	97.922	61.49	99.6386
hsa-miR-486-3p	NFAM1	78.9522	46.8534	65.0433	99.6353
hsa-miR-486-3p	HS3ST1	84.7452	91.3191	98.1417	99.6323
hsa-miR-486-3p	IMPDH1	25.9899	96.6757	16.315	99.6317
hsa-miR-486-3p	CDC25B	80.9073	84.838	61.0831	99.6307
hsa-miR-486-3p	CSRNP1	52.4976	92.9241	99.1068	99.6293
hsa-miR-486-3p	BMF	48.1365	74.9343	71.4494	99.6238
hsa-miR-486-3p	WSCD2	38.0792	94.046	83.5465	99.6231
hsa-miR-486-3p	POU2F2	97.9306	67.8817	22.5092	99.6138
hsa-miR-486-3p	CTIF	30.4782	84.4992	94.4973	99.6131
hsa-miR-486-3p	HCN4	36.5454	95.5324	54.6514	99.612
hsa-miR-486-3p	MAPKBP1	48.9076	71.9304	78.9321	99.6107
hsa-miR-486-3p	TNFRSF1B	62.3258	77.7399	98.9682	99.6087
hsa-miR-486-3p	IL2RB	38.1111	73.6571	71.3677	99.6085
hsa-miR-486-3p	SLC43A2	51.7237	70.4929	92.7955	99.6073
hsa-miR-486-3p	ZNF496	42.4074	91.4951	20.1641	99.598
hsa-miR-486-3p	PLEKHG4B	27.509	48.7465	66.3325	99.5976
hsa-miR-486-3p	E2F1	56.1533	96.1061	59.8943	99.5971
hsa-miR-486-3p	CCDC97	95.8328	86.3595	99.0381	99.5901
hsa-miR-486-3p	TCEB3	91.8734	99.0881	90.7085	99.5898
hsa-miR-486-3p	MBD3	7.38016	85.641	42.072	99.5827
hsa-miR-486-3p	ZNF385C	68.1658	92.1293	99.9666	99.5782
hsa-miR-486-3p	SH3PXD2A	64.2473	39.0509	76.444	99.5765
hsa-miR-486-3p	CLCF1	98.6205	97.6194	71.6152	99.5762
hsa-miR-486-3p	DNMBP	90.2223	85.1416	8.95362	99.5704
hsa-miR-486-3p	FAM213B	20.448	73.6266	55.7911	99.5636
hsa-miR-486-3p	KLF12	89.4191	88.5467	97.3742	99.5626
hsa-miR-486-3p	SPRYD3	42.0204	77.473	68.1844	99.5596
hsa-miR-486-3p	PCGF3	83.6295	95.5238	38.4748	99.5484
hsa-miR-486-3p	ZMIZ2	91.5007	54.2877	54.526	99.5477
hsa-miR-486-3p	KIAA1257	56.136	99.3129	61.5915	99.5461
hsa-miR-486-3p	KIR3DX1	95.3157	97.5513	6.64891	99.5441
hsa-miR-486-3p	C22orf26	31.9934	75.8862	1.72016	99.5425
hsa-miR-486-3p	NPR3	90.2544	98.0658	66.0384	99.5417
hsa-miR-486-3p	MLL2	46.1834	77.9139	31.3021	99.528
hsa-miR-486-3p	CD4	20.6313	92.9007	51.7492	99.5259
hsa-miR-486-3p	CHIT1	63.3323	97.8808	51.7955	99.5252
hsa-miR-486-3p	CELSR1	76.8489	73.6675	63.2013	99.5243
hsa-miR-486-3p	RAP1GAP2	47.3914	48.6857	60.0751	99.522
hsa-miR-486-3p	PSAPL1	37.0187	74.4275	90.7486	99.5176
hsa-miR-486-3p	FAM219A	50.9939	67.4229	73.8209	99.5159
hsa-miR-486-3p	C8orf46	65.4573	96.6977	91.4766	99.5154
hsa-miR-486-3p	VAT1	97.0906	85.6669	92.2876	99.5083
hsa-miR-486-3p	PDXK	29.9659	50.8661	62.2192	99.4989
hsa-miR-486-3p	TXLNA	42.1429	75.4534	45.3368	99.4907
hsa-miR-486-3p	MAPK15	92.1135	94.873	1.31269e-05	99.4884
hsa-miR-486-3p	DLL4	34.7775	98.0715	93.6641	99.4866
hsa-miR-486-3p	SLC6A19	32.9675	83.2712	47.0747	99.4854
hsa-miR-486-3p	LRRC55	71.6581	76.6996	74.3139	99.4786
hsa-miR-486-3p	EFHD2	52.6743	63.7191	46.6767	99.4754
hsa-miR-486-3p	CXCR5	82.9568	80.5585	74.2408	99.4694
hsa-miR-486-3p	FAM101B	83.4888	97.6058	89.6136	99.4693
hsa-miR-486-3p	AC103681.1	37.5515	91.758	69.8736	99.4684
hsa-miR-486-3p	AC026703.1	90.2544	98.8729	16.5656	99.4655
hsa-miR-486-3p	CLIP3	96.9148	74.2149	94.5658	99.4637
hsa-miR-486-3p	DTX3	42.9814	96.9596	58.6007	99.4535
hsa-miR-486-3p	C10orf85	31.1601	98.8985	86.1981	99.4503
hsa-miR-486-3p	CENPP	52.6219	74.4019	44.6205	99.4498
hsa-miR-486-3p	CLDN9	35.6908	89.4728	44.8048	99.4473
hsa-miR-486-3p	TMEM178B	39.7769	81.7764	60.1776	99.4428
hsa-miR-486-3p	CTCFL	63.5906	99.5519	14.0877	99.4309
hsa-miR-486-3p	C14orf132	20.4727	94.5519	56.1192	99.4274
hsa-miR-486-3p	PLXNA2	32.8073	84.345	32.5555	99.4272
hsa-miR-486-3p	C1orf95	51.7826	45.6557	18.1206	99.4212
hsa-miR-486-3p	HEATR1	64.2799	97.4019	16.6412	99.4188
hsa-miR-486-3p	DTX3L	21.7399	97.722	42.2372	99.4078
hsa-miR-486-3p	EPG5	65.3765	99.3268	67.4773	99.4029
hsa-miR-486-3p	TFE3	29.3696	91.6541	16.2232	99.4008
hsa-miR-486-3p	ZDHHC18	45.8046	77.8103	45.9772	99.3953
hsa-miR-486-3p	PTGIS	37.5197	99.7487	59.9256	99.3918
hsa-miR-486-3p	ZNF593	22.4693	94.8517	98.6684	99.3918
hsa-miR-486-3p	GRM4	85.1177	87.9314	95.0376	99.3905
hsa-miR-486-3p	DGKD	5.91492	57.4765	44.6371	99.3835
hsa-miR-486-3p	ABHD2	70.5898	53.1712	98.5206	99.3806
hsa-miR-486-3p	SOX12	89.839	68.8904	90.0947	99.3651
hsa-miR-486-3p	HDLBP	91.6734	84.8825	59.4591	99.3639
hsa-miR-486-3p	SHANK2	36.595	86.4239	43.0299	99.3571
hsa-miR-486-3p	TRAF3	42.753	49.0621	99.5564	99.357
hsa-miR-486-3p	GPR89C	51.3546	99.7471	58.3343	99.3562
hsa-miR-486-3p	PLA2G6	67.5211	80.453	80.7626	99.3497
hsa-miR-486-3p	LHX4	92.0667	68.6834	51.2656	99.3481
hsa-miR-486-3p	PEX26	63.6798	56.6386	60.894	99.3437
hsa-miR-486-3p	EFTUD2	90.82	87.6071	78.5736	99.3431
hsa-miR-486-3p	ASB16	72.7654	79.0812	69.7913	99.3346
hsa-miR-486-3p	FXYD6	21.8998	90.3056	90.6324	99.3307
hsa-miR-486-3p	GTF2F1	71.2685	85.291	43.8094	99.3203
hsa-miR-486-3p	DOK4	20.7948	94.9579	52.5095	99.3194
hsa-miR-486-3p	IKZF2	59.8303	97.8397	56.3461	99.316
hsa-miR-486-3p	ENTPD1	74.3323	76.028	50.2696	99.3143
hsa-miR-486-3p	TRIO	52.9517	99.8	33.1952	99.3032
hsa-miR-486-3p	C16orf71	24.5867	95.6841	1.31269e-05	99.3004
hsa-miR-486-3p	SPTBN4	21.917	93.682	66.2465	99.2707
hsa-miR-486-3p	MDM4	48.2456	55.2613	38.1512	99.2687
hsa-miR-486-3p	CYFIP2	76.5278	85.9432	92.8095	99.2679
hsa-miR-486-3p	KIAA1644	77.7645	58.9932	64.1035	99.2651
hsa-miR-486-3p	OLFML2A	68.4736	63.2605	43.4454	99.2611
hsa-miR-486-3p	CCND2	95.917	82.7277	9.78228	99.2471
hsa-miR-486-3p	SLC30A2	29.7628	73.6393	49.6938	99.2394
hsa-miR-486-3p	AC015804.1	22.2722	65.7342	51.6588	99.2352
hsa-miR-486-3p	DDX56	73.4471	86.927	97.7937	99.2352
hsa-miR-486-3p	EIF2AK1	96.5509	82.9033	1.12022	99.2341
hsa-miR-486-3p	FKBP1C	83.2957	94.1458	2.93377	99.234
hsa-miR-486-3p	PLEK	57.8396	90.248	6.41486	99.2329
hsa-miR-486-3p	DPYSL5	65.1207	49.5387	96.4975	99.2321
hsa-miR-486-3p	VKORC1L1	68.8114	90.3827	5.602	99.2311
hsa-miR-486-3p	NT5DC3	22.118	55.8694	62.0697	99.2298
hsa-miR-486-3p	MLPH	69.9709	92.7893	48.7696	99.2233
hsa-miR-486-3p	TBC1D22B	28.8359	82.2673	53.75	99.2188
hsa-miR-486-3p	ADH6	78.8094	96.5014	14.5388	99.2183
hsa-miR-486-3p	TTC28	70.5515	69.7626	55.6963	99.2077
hsa-miR-486-3p	ARHGDIG	66.1682	82.4842	43.9337	99.2075
hsa-miR-486-3p	KCNJ10	70.977	65.9283	34.3848	99.207
hsa-miR-486-3p	IQSEC3	59.0783	57.1409	64.5039	99.2042
hsa-miR-486-3p	ACSF3	48.8965	78.5223	47.9002	99.1982
hsa-miR-486-3p	FBRS	48.559	99.8111	93.7073	99.1965
hsa-miR-486-5p	KLHL9	76.4366	99.9319	1.45492	99.422
hsa-miR-486-5p	BTAF1	84.1644	99.0412	68.7656	98.6993
hsa-miR-486-5p	ZNF850	71.8767	99.989	45.4423	98.6334
hsa-miR-486-5p	RBM7	64.7468	98.7868	86.8825	98.4617
hsa-miR-486-5p	ORAI2	43.5065	99.9337	56.3764	98.424
hsa-miR-486-5p	GPX8	70.8832	99.8513	48.6271	98.3599
hsa-miR-486-5p	ATL3	88.7884	99.9579	40.4946	98.3212
hsa-miR-486-5p	TMX4	75.2264	99.5257	47.5596	98.3096
hsa-miR-486-5p	ZNF331	79.9939	97.7999	2.0212	98.1401
hsa-miR-486-5p	MCMDC2	70.4611	99.1409	42.1154	97.9797
hsa-miR-486-5p	ZNF208	79.3431	96.3609	1.31269e-05	97.8867
hsa-miR-486-5p	EIF3F	74.9445	89.9418	54.9809	97.8462
hsa-miR-486-5p	FOXO1	72.1124	97.6696	95.0547	97.8179
hsa-miR-486-5p	FGF7	90.1167	82.934	26.9996	97.7298
hsa-miR-486-5p	C12orf45	63.7479	99.7079	10.2495	97.5109
hsa-miR-486-5p	CYP27C1	47.4193	95.6769	49.7525	97.4978
hsa-miR-486-5p	LMTK2	78.5307	94.3018	91.2647	97.4339
hsa-miR-486-5p	ZC3HAV1	36.9635	97.2845	88.0653	97.3713
hsa-miR-486-5p	HDAC2	39.3456	86.7597	44.8057	97.3657
hsa-miR-486-5p	NEGR1	68.1266	96.926	56.613	97.2912
hsa-miR-486-5p	SNAPC3	81.6959	99.5922	64.9757	97.2425
hsa-miR-486-5p	KIAA1257	44.1838	99.9095	41.7461	97.1404
hsa-miR-486-5p	HUNK	76.4757	99.2602	96.088	97.1404
hsa-miR-486-5p	SLFN5	77.4562	95.5949	11.5143	97.127
hsa-miR-486-5p	NUDT11	74.1605	99.4865	8.06557	97.1062
hsa-miR-486-5p	TEDDM1	81.2882	99.7771	40.5136	97.0751
hsa-miR-486-5p	DNAJC19	66.2141	99.6532	63.3586	97.0222
hsa-miR-486-5p	ZNF587	59.5861	99.9718	13.6077	96.9871
hsa-miR-486-5p	NUDCD1	61.1446	99.0336	1.31269e-05	96.9815
hsa-miR-486-5p	SPRED1	75.6587	98.7848	73.8798	96.9171
hsa-miR-486-5p	SPAST	73.7629	99.8729	95.3829	96.8309
hsa-miR-486-5p	UBXN2B	51.1999	99.8368	0.942014	96.7563
hsa-miR-486-5p	FLRT2	61.5535	99.5232	92.4165	96.7431
hsa-miR-486-5p	UTP15	44.7995	99.7269	32.3726	96.6157
hsa-miR-486-5p	VANGL1	54.775	86.2205	57.7441	96.5741
hsa-miR-486-5p	EIF2AK2	49.1938	80.6795	33.0824	96.5524
hsa-miR-486-5p	KPNA1	67.59	78.7965	25.6203	96.5183
hsa-miR-486-5p	AFF3	85.1587	96.1724	99.8178	96.5152
hsa-miR-486-5p	NPR3	72.374	89.185	43.0089	96.4973
hsa-miR-486-5p	FAHD1	96.9424	95.1111	73.0962	96.4681
hsa-miR-486-5p	TRAPPC6B	53.1387	98.5737	11.0996	96.4594
hsa-miR-486-5p	RPS6KB1	69.8025	90.6082	1.31269e-05	96.454
hsa-miR-486-5p	VSIG1	93.149	99.6015	82.4985	96.4441
hsa-miR-486-5p	AC005609.1	27.88	98.2783	1.31269e-05	96.4182
hsa-miR-486-5p	IRGQ	51.5807	99.9787	57.363	96.4035
hsa-miR-486-5p	JRKL	71.96	96.39	51.2873	96.3971
hsa-miR-486-5p	LONRF2	33.734	87.0406	49.0944	96.3607
hsa-miR-486-5p	ZNF814	48.1249	99.9373	7.41377	96.3285
hsa-miR-486-5p	CBFB	49.3776	97.0582	12.4934	96.2873
hsa-miR-486-5p	TMEM33	62.6539	99.8828	80.1751	96.1421
hsa-miR-486-5p	RBM12	67.8496	97.8504	74.6196	96.0998
hsa-miR-486-5p	IL6ST	77.5414	66.6158	19.5357	96.0985
hsa-miR-486-5p	EXT1	78.9619	98.0189	82.6147	96.0614
hsa-miR-486-5p	ZNF418	52.3736	99.599	10.1653	96.0215
hsa-miR-486-5p	C14orf119	71.9807	99.8805	96.2138	96.006
hsa-miR-486-5p	ENTPD1	65.8378	97.9508	50.9884	95.9508
hsa-miR-486-5p	KLHL6	60.3566	96.956	40.46	95.8806
hsa-miR-486-5p	VCPIP1	76.5158	98.5913	24.7783	95.8594
hsa-miR-486-5p	CTB-186H2.3	69.9441	97.1106	48.7371	95.8178
hsa-miR-486-5p	SNX27	68.4104	99.4298	75.3602	95.7853
hsa-miR-486-5p	TOR1AIP2	80.9887	99.8558	31.3162	95.6485
hsa-miR-486-5p	KCNQ3	63.5973	97.8377	99.4204	95.6419
hsa-miR-486-5p	SP5	36.8149	95.917	64.1081	95.475
hsa-miR-486-5p	PDE3A	45.8506	96.4945	58.0153	95.4224
hsa-miR-486-5p	CYB5R4	71.0316	99.0606	63.0991	95.4088
hsa-miR-486-5p	RAB22A	88.5106	98.5414	38.1129	95.4059
hsa-miR-486-5p	XPNPEP3	75.2799	99.9728	6.21629	95.4007
hsa-miR-486-5p	KIAA1456	69.6439	85.8964	40.2807	95.3579
hsa-miR-486-5p	DHFRL1	51.4542	96.7269	37.4811	95.2838
hsa-miR-486-5p	COX16	76.6215	94.8712	14.8218	95.277
hsa-miR-486-5p	ZNF100	93.53	99.7475	34.0841	95.2458
hsa-miR-486-5p	ZNF492	84.6082	99.0323	1.31269e-05	95.0839
hsa-miR-486-5p	SLC41A2	96.8305	97.8849	38.3444	95.056
hsa-miR-486-5p	TMEM154	60.3687	86.6279	51.5137	95.0526
hsa-miR-486-5p	GABPB2	46.3668	98.1201	54.7194	94.9377
hsa-miR-486-5p	TAF8	55.6919	99.9815	56.7634	94.8697
hsa-miR-486-5p	PGAP1	69.0792	85.6282	56.547	94.8436
hsa-miR-486-5p	BTBD3	72.0121	72.9569	94.3696	94.8035
hsa-miR-486-5p	MST4	73.1739	98.0896	84.3268	94.8026
hsa-miR-486-5p	ALDH1L2	61.3539	74.0383	15.0321	94.7424
hsa-miR-486-5p	ZNF677	67.1371	97.251	3.55214	94.7238
hsa-miR-486-5p	C8orf59	68.4286	97.0757	4.08129	94.722
hsa-miR-486-5p	RNFT2	74.2628	99.958	33.7097	94.5857
hsa-miR-486-5p	MKLN1	50.2827	91.6442	80.8254	94.5803
hsa-miR-486-5p	CLCC1	83.5681	99.97	85.8817	94.5321
hsa-miR-486-5p	KLK2	37.4314	95.0704	13.7056	94.5188
hsa-miR-486-5p	WDR5B	85.7064	98.6639	28.6262	94.4879
hsa-miR-486-5p	RRP15	83.5126	95.7974	81.2817	94.4828
hsa-miR-486-5p	PDZRN3	60.779	91.4382	85.0956	94.4394
hsa-miR-486-5p	WDR55	38.6228	99.4281	15.7601	94.3724
hsa-miR-486-5p	CBX5	42.1346	97.953	1.31269e-05	94.3554
hsa-miR-486-5p	TTLL7	86.2885	85.0425	67.192	94.3449
hsa-miR-486-5p	TWF1	83.019	98.4036	32.6127	94.3426
hsa-miR-486-5p	FCHO2	82.0422	83.7249	56.9885	94.3306
hsa-miR-486-5p	ZNF37A	61.1229	89.8832	6.3283	94.2878
hsa-miR-486-5p	C5orf64	36.7942	98.5054	73.7836	94.2807
hsa-miR-486-5p	SLC38A1	91.4987	89.7983	13.7325	94.2649
hsa-miR-486-5p	MYOT	91.4132	99.8191	61.5773	94.2516
hsa-miR-486-5p	ZNF681	60.3984	99.8879	2.71195	94.2438
hsa-miR-486-5p	GSPT1	81.117	95.2156	72.1768	94.2363
hsa-miR-486-5p	CIITA	40.7804	99.3975	17.7976	94.1996
hsa-miR-486-5p	ZBTB44	57.3354	52.6793	90.7208	94.1953
hsa-miR-486-5p	CBFA2T2	80.687	97.8546	54.2194	94.1412
hsa-miR-486-5p	ANKH	37.6952	87.4564	98.789	94.1339
hsa-miR-486-5p	ZNF557	45.6004	99.5903	36.3172	94.1275
hsa-miR-486-5p	ARID4B	54.1206	86.5406	25.382	94.1164
hsa-miR-486-5p	ELMOD2	58.7307	69.2014	59.8542	94.0906
hsa-miR-486-5p	EHHADH	42.793	99.3758	55.4661	94.0803
hsa-miR-486-5p	DNAJC21	77.6535	67.4127	99.816	94.0454
hsa-miR-486-5p	EMILIN2	49.3849	97.7093	32.2707	94.0185
hsa-miR-486-5p	SLC44A1	88.5059	76.5304	96.3526	93.9412
hsa-miR-486-5p	ZNF101	85.614	99.9315	14.7544	93.9267
hsa-miR-486-5p	CELF2	73.1437	73.2819	89.612	93.912
hsa-miR-486-5p	SEMA3A	97.975	81.6539	69.2508	93.8953
hsa-miR-486-5p	ZNF780B	64.0394	97.8147	15.5566	93.8509
hsa-miR-486-5p	TM4SF20	31.8285	96.9569	38.865	93.8162
hsa-miR-486-5p	FAT3	91.1915	76.6199	93.5116	93.7983
hsa-miR-486-5p	C16orf72	89.8424	96.4201	18.4035	93.7816
hsa-miR-486-5p	LPP	81.951	45.1748	39.2003	93.7416
hsa-miR-486-5p	RFX3	71.3013	61.5107	81.8135	93.7218
hsa-miR-486-5p	LSM5	82.0291	90.8209	12.4491	93.6937
hsa-miR-486-5p	ANKIB1	55.1774	96.5714	85.677	93.6576
hsa-miR-486-5p	CCDC85C	57.8794	94.4235	96.193	93.6382
hsa-miR-486-5p	VPS13C	86.1003	99.7834	59.2819	93.6272
hsa-miR-486-5p	LTBP2	75.3493	92.7159	87.1801	93.6178
hsa-miR-486-5p	FGF5	50.4601	84.6171	79.7243	93.5718
hsa-miR-486-5p	CYP2B6	46.8615	99.8232	14.644	93.5316
hsa-miR-486-5p	EIF5A2	78.6232	94.6857	4.24192	93.4994
hsa-miR-486-5p	PARP2	87.6387	99.4781	0.112642	93.4948
hsa-miR-486-5p	TTC28	76.6122	99.0509	80.206	93.4002
hsa-miR-486-5p	CEP104	53.4585	99.9086	22.272	93.3677
hsa-miR-486-5p	MTX3	42.4782	95.6485	40.9856	93.3257
hsa-miR-486-5p	VTI1A	49.9402	98.5417	7.44228	93.3181
hsa-miR-486-5p	CCDC91	80.4119	93.4638	13.7286	93.2137
hsa-miR-486-5p	ZSCAN12	34.8391	85.1926	5.25083	93.1915
hsa-miR-486-5p	PPP1R15B	66.7325	99.155	0.379447	93.1823
hsa-miR-486-5p	VWA8	89.8176	93.2692	77.945	93.1818
hsa-miR-486-5p	BAHCC1	86.7386	73.8596	99.0962	93.1321
hsa-miR-486-5p	TCF19	68.2278	94.7703	1.31269e-05	93.0832
hsa-miR-486-5p	KIAA2018	56.1577	98.903	45.7632	93.0788
hsa-miR-486-5p	FMO2	85.5331	77.7993	13.4924	93.0437
hsa-miR-486-5p	CXADR	76.9321	99.3362	10.0963	93.011
hsa-miR-486-5p	NEUROD6	79.3014	94.6359	82.9365	92.9839
hsa-miR-486-5p	MARK1	62.3379	94.5963	87.8855	92.9211
hsa-miR-486-5p	KIAA1161	53.3909	94.7479	3.92399	92.8605
hsa-miR-486-5p	C14orf129	91.6221	98.8157	65.127	92.8368
hsa-miR-486-5p	GOLGA3	79.0268	97.3538	99.9503	92.8159
hsa-miR-486-5p	PGPEP1	37.5642	97.8988	50.2369	92.8109
hsa-miR-486-5p	SYAP1	34.3831	99.8591	42.0165	92.8075
hsa-miR-486-5p	MMAA	80.4658	82.3642	68.3964	92.7976
hsa-miR-486-5p	CASC4	68.9314	75.998	34.6234	92.789
hsa-miR-486-5p	PRRG4	63.3754	98.6671	35.5975	92.7875
hsa-miR-486-5p	ANKMY2	62.4638	99.5427	38.8917	92.7678
hsa-miR-486-5p	PSD3	47.3703	69.7523	34.3133	92.7529
hsa-miR-486-5p	TCHP	90.1261	97.6353	74.0484	92.7457
hsa-miR-486-5p	FAM83D	62.4637	97.3197	13.0788	92.7034
hsa-miR-486-5p	C8orf37	91.3472	90.841	1.31269e-05	92.6876
hsa-miR-486-5p	ZNF154	88.5688	93.2465	37.4123	92.6415
hsa-miR-486-5p	IRF4	46.5776	88.4147	48.6916	92.6268
hsa-miR-486-5p	RC3H2	87.4461	74.1352	52.8806	92.5736
hsa-miR-486-5p	ATP7A	78.786	98.7138	19.7762	92.5726
hsa-miR-486-5p	ICOSLG	33.4822	90.9656	7.94879	92.5693
hsa-miR-486-5p	SSBP2	39.4226	94.1168	45.6083	92.5244
hsa-miR-486-5p	DCX	59.7805	75.8926	80.9283	92.5018
hsa-miR-486-5p	PCDH20	90.0127	89.0406	89.4198	92.4531
hsa-miR-486-5p	PLA1A	66.2214	95.1397	7.54469	92.4495
hsa-miR-486-5p	SNX22	36.6416	98.1756	33.6818	92.4188
hsa-miR-486-5p	RBM12B	65.5159	99.5091	72.5291	92.3559
hsa-miR-486-5p	SMG6	18.7186	99.0783	54.2761	92.296
hsa-miR-486-5p	ITPRIPL2	35.4808	95.8497	4.9754	92.2923
hsa-miR-486-5p	ZFP30	54.5061	97.268	11.3417	92.2915
hsa-miR-486-5p	KIAA1199	68.7462	90.2905	87.9425	92.2822
hsa-miR-486-5p	GINS1	70.6223	93.2081	56.376	92.2533
hsa-miR-486-5p	SOX6	90.3132	87.0074	87.0052	92.2429
hsa-miR-486-5p	ZNF805	44.8398	96.2774	1.31269e-05	92.2116
hsa-miR-486-5p	ZC3H6	45.0566	97.8899	56.0102	92.1687
hsa-miR-486-5p	C2CD2	43.2645	79.6591	72.0585	92.1647
hsa-miR-486-5p	UHMK1	95.5616	55.8867	72.4406	92.1636
hsa-miR-486-5p	ARSB	48.2724	99.4364	42.8065	92.1622
hsa-miR-486-5p	LINS	56.2152	89.8191	31.6019	92.1453
hsa-miR-486-5p	LRRC25	28.0807	99.9053	48.4566	92.1055
hsa-miR-486-5p	SCN3B	74.6844	99.8284	49.0473	92.0919
hsa-miR-486-5p	MTMR9	67.4122	70.0638	22.4134	92.0781
hsa-miR-486-5p	MDM4	43.0599	99.2844	48.008	92.0313
hsa-miR-486-5p	MDGA1	47.4265	98.3352	96.294	92.0251
hsa-miR-486-5p	BMP3	92.9722	91.3737	82.8782	92.0146
hsa-miR-486-5p	ZNF844	40.8904	99.9409	22.5443	92.0031
hsa-miR-486-5p	AC117834.1	95.3546	93.9261	13.3914	91.9652
hsa-miR-486-5p	FCGR2B	42.1174	86.8966	80.8175	91.9595
hsa-miR-486-5p	PGR	83.1224	70.0584	77.1083	91.9382
hsa-miR-486-5p	CD3G	49.6398	99.7141	46.3405	91.9318
hsa-miR-486-5p	PYCR2	77.2273	92.9975	36.4314	91.9235
hsa-miR-486-5p	FAM116A	78.117	98.8821	81.7918	91.9208
hsa-miR-486-5p	SAR1B	40.7892	97.5307	66.1191	91.8985
hsa-miR-486-5p	YOD1	70.2257	77.9122	88.4588	91.8981
hsa-miR-486-5p	C19orf73	97.7893	96.1844	72.1871	91.7999
hsa-miR-486-5p	ZYG11B	68.6284	64.3014	36.3208	91.7894
hsa-miR-486-5p	CREBL2	71.5937	69.7338	31.2855	91.7844
hsa-miR-486-5p	VAMP4	69.7066	87.7948	67.7369	91.7702
hsa-miR-486-5p	NUFIP2	82.808	48.968	46.1783	91.7667
hsa-miR-486-5p	INPP5K	42.5563	90.4143	83.533	91.7342
hsa-miR-486-5p	CPSF7	28.756	96.5918	37.3374	91.73
hsa-miR-486-5p	PIH1D3	48.9098	94.4892	77.3208	91.7227
hsa-miR-486-5p	PIM1	55.1478	99.0171	69.8649	91.7179
hsa-miR-486-5p	SNRPD1	33.2613	80.8958	98.7266	91.7017
hsa-miR-486-5p	C2CD2L	57.6628	94.173	84.9079	91.6902
hsa-miR-486-5p	HAUS3	28.8505	99.7007	68.8739	91.6486
hsa-miR-486-5p	MRPL19	78.568	78.8834	42.2981	91.6326
hsa-miR-486-5p	PDHB	43.2934	96.3531	8.06503	91.5513
hsa-miR-486-5p	GPI	62.6585	99.9836	57.7063	91.5399
hsa-miR-486-5p	PHC3	84.8479	97.5314	75.2474	91.5302
hsa-miR-486-5p	OLFM4	61.7216	88.684	24.1524	91.4812
hsa-miR-486-5p	ZNF207	73.2306	75.2627	99.5524	91.4589
hsa-miR-486-5p	TMEM64	78.5141	93.0716	58.1452	91.4529
hsa-miR-486-5p	DRAXIN	33.4705	75.2005	36.5235	91.4272
hsa-miR-486-5p	SLC10A7	32.0616	88.9908	99.5411	91.4084
hsa-miR-486-5p	C1orf212	35.3141	99.8023	48.4268	91.3819
hsa-miR-486-5p	BAALC	75.2253	95.343	31.4751	91.3458
hsa-miR-486-5p	KCNH8	47.3462	79.6283	89.7764	91.3398
hsa-miR-486-5p	DCP2	60.6972	93.1905	30.9404	91.3285
hsa-miR-486-5p	COL21A1	74.2194	91.723	73.1228	91.2738
hsa-miR-486-5p	EIF3L	96.8176	99.9753	71.0096	91.2737
hsa-miR-486-5p	MKI67	46.6454	97.4692	79.1312	91.2187
hsa-miR-486-5p	DFFA	59.0722	83.7126	46.3481	91.1557
hsa-miR-486-5p	CYCS	55.8745	99.7914	1.31269e-05	91.1487
hsa-miR-486-5p	STK4	36.8159	95.5267	98.7385	91.1219
hsa-miR-486-5p	AP003774.4	49.9481	97.927	48.0411	91.0942
hsa-miR-486-5p	SIX4	77.9431	84.6975	27.4233	91.0732
hsa-miR-486-5p	FNIP2	82.1568	76.173	96.0476	91.0694
hsa-miR-486-5p	C2orf50	59.2429	99.449	12.6079	91.0392
hsa-miR-486-5p	MXI1	68.329	79.3958	63.0301	91.0357
hsa-miR-486-5p	NR1D2	73.2234	96.7285	73.2791	91.0339
hsa-miR-486-5p	PTEN	55.6217	95.6978	27.4193	91.0032
hsa-miR-486-5p	TOB1	79.5551	93.4761	27.5345	91.003
hsa-miR-486-5p	CNR2	76.0789	93.1099	8.08467	90.9752
hsa-miR-486-5p	NEK2	72.2354	95.1077	6.59723	90.9495
hsa-miR-486-5p	MRPL47	74.7003	91.318	2.33154	90.9384
hsa-miR-486-5p	ANKS4B	45.1554	99.9388	47.1812	90.9155
hsa-miR-486-5p	HSPA13	80.2875	84.8439	18.8374	90.9135
hsa-miR-486-5p	POLR1A	46.8804	65.353	54.6163	90.8497
hsa-miR-486-5p	BTN3A1	26.7058	96.9878	19.766	90.8471
hsa-miR-486-5p	ID4	49.3109	89.6383	62.9127	90.8403
hsa-miR-486-5p	TPM3	42.8444	95.4824	9.78294	90.8275
hsa-miR-486-5p	BOLL	52.6227	89.5114	57.8296	90.8055
hsa-miR-486-5p	AP4E1	45.0243	96.266	47.9122	90.7356
hsa-miR-486-5p	ZNF250	72.7953	98.4134	25.9802	90.6906
hsa-miR-486-5p	ASZ1	71.626	97.7194	2.16737	90.6851
hsa-miR-486-5p	CEP350	70.7497	90.6729	91.3901	90.6548
hsa-miR-486-5p	ZNF652	85.2058	97.196	33.3618	90.5648
hsa-miR-486-5p	WSB1	70.5961	88.2479	3.64519	90.5441
hsa-miR-486-5p	MYLK2	50.7951	91.1586	91.3625	90.5422
hsa-miR-486-5p	F9	77.1734	83.7184	34.8275	90.5292
hsa-miR-486-5p	CTSK	13.3098	92.0817	2.91448	90.5142
hsa-miR-486-5p	TRNT1	41.2805	90.7038	19.8666	90.4774
hsa-miR-486-5p	CPSF2	44.8814	99.2615	22.1403	90.4492
hsa-miR-486-5p	FGF9	47.2116	70.0311	97.8642	90.4348
hsa-miR-486-5p	DHFR	64.2249	65.1843	31.4745	90.4336
hsa-miR-486-5p	CIDEB	85.1352	98.2559	35.2643	90.4021
hsa-miR-486-5p	IRX5	85.9882	96.6372	66.451	90.3438
hsa-miR-486-5p	HAT1	61.594	99.6087	51.8052	90.3344
hsa-miR-486-5p	SMU1	21.9295	84.7386	3.85073	90.3257
hsa-miR-486-5p	ZNF257	88.0751	87.0336	1.31269e-05	90.3244
hsa-miR-486-5p	PRELP	83.3759	85.4256	69.403	90.3093
hsa-miR-486-5p	NCKAP5	71.9922	90.3872	89.072	90.2595
hsa-miR-486-5p	MOXD1	51.0124	92.1181	17.3089	90.2113
hsa-miR-486-5p	EXOSC3	89.9924	89.8526	51.2864	90.2053
hsa-miR-486-5p	SMAD4	43.9181	50.7447	29.0837	90.2035
hsa-miR-486-5p	SMOC1	43.6885	87.2745	96.0446	90.1877
hsa-miR-486-5p	SENP5	67.145	99.2401	97.5473	90.1822
hsa-miR-486-5p	NT5DC3	46.0261	87.7593	48.9143	90.1145
hsa-miR-486-5p	CSPG5	66.593	95.65	36.2406	90.1091
hsa-miR-486-5p	ARHGAP44	73.8291	78.7691	99.2179	90.0958
hsa-miR-486-5p	IBA57	80.7005	85.1748	55.8844	90.0666

## Sheet: Annotation pie
miRNA	Nb of gene targets		Target GO-terms	Number of genes
hsa-miR-126-5p	71		cell cycle (GO:0007049)	93
hsa-miR-135a-5p	250		apoptosis (GO:0006915)	65
hsa-miR-451a	42		cell-cell signaling (GO:0007267)	89
hsa-miR-451b	254		signal transduction (GO:0007165)	252
hsa-miR-486-3p	250		cell adhesion (GO:0007155)	78
hsa-miR-486-5p	199		homeostatic process (GO:0042592)	11
			protein transport (GO:0015031)	96
			lipid transport (GO:0006869)	15
	177.667		vesicle-mediated transport (GO:0016192)	74
			generation of precursor metabolites and energy (GO:0006091)	23
			transcription (GO:0006350)	181
			mRNA processing (GO:0006397)	34
			protein modification process (GO:0006464)	99
			proteolysis (GO:0006508)	61
			translation (GO:0006412)	27
			phospholipid metabolic process (GO:0006644)	21
			steroid metabolic process (GO:0008202)	12
			carbohydrate metabolic process (GO:0005975)	52

## Sheet: Top Cluster Annot Cart
Cartilage Top Cluster Annoation
http://www.ncbi.nlm.nih.gov/pmc/articles/PMC2896202/
http://toppcluster.cchmc.org/
Category	ID	Title (or Source)	126-5p_logP	135-5p_logP	451a_logP	451b_logP	486-3p_logP	486-5p_logP	126-5p_GeneSet	135-5p_GeneSet	451a_GeneSet	451b_GeneSet	486-3p_GeneSet	486-5p_GeneSet
Cellular homeostasis and energy production
GO: Biological Process	GO:0042592	homeostatic process	2.90949	0	0	0	0	0	CCL28,CDK6,ERO1L,FXN,GCLM,GPR12,GRIK2,HOXA13,HOXB6,INPP5D,PAX2,PEX5L,S1PR3,SOX6,TEP1
GO: Biological Process	GO:0006875	cellular metal ion homeostasis	2.13295	0	0	0	0	0	CCL28,ERO1L,FXN,GPR12,GRIK2,S1PR3
GO: Biological Process	GO:0005978	glycogen biosynthetic process	0	0	0	2.02301	0	0				DYRK2,ENPP1,IRS2,PHKG2
GO: Biological Process	GO:0009892	negative regulation of metabolic process	0	0	2.00879	0	2.04093	0			ACADL,BAK1,CDKN2B,EREG,MALSU1,MIF,OSR1,PSMB8,TBX18,TSC1		ADARB1,ARHGAP35,CBX6,CD276,CTNNBIP1,DAB2IP,DLL4,DMBX1,E2F1,EIF2AK1,IGF2BP1,KLF12,MAPK15,MBD3,MDM4,MEN1,MXD4,NACC2,NFIC,NPR3,NR6A1,NSD1,PLEK,PPARD,PTGIS,RBM15B,SRCIN1,TP73,ZNF496,ZNF593
GO: Biological Process	GO:0048878	chemical homeostasis	0	2.01255	0	0	0	0		ABCA1,ACOX1,ANXA7,ATP6V1C1,ATP6V1E1,CAPN3,CHRNB2,ERBB4,GNG3,GRID2,GRIK3,NCMAP,OTC,RPS6,SFRP4,SLC9A4,TCF7L2,TGM2,TMEM97,VAPB
GO: Biological Process	GO:0051882	mitochondrial depolarization	1.21324	0	0	0	0	0	GCLM
GO: Molecular Function	GO:0015662	ATPase activity, coupled to transmembrane movement of ions, phosphorylative mechanism	0	2.44493	0	0	0	0		ATP2B4,ATP6V1C1,ATP6V1E1,ATP9A
GO: Biological Process	GO:0046855	inositol phosphate dephosphorylation	0	0	0	0	0	2.06643						INPP5K,PTEN
GO: Molecular Function	GO:0042625	ATPase activity, coupled to transmembrane movement of ions	0	2.03996	0	0	0	0		ATP2B4,ATP6V1C1,ATP6V1E1,ATP9A
GO: Molecular Function	GO:0005093	Rab GDP-dissociation inhibitor activity	0	0	2.23122	0	0	0			GDI1
GO: Molecular Function	GO:0005099	Ras GTPase activator activity	0	0	0	0	3.30822	0					ARHGAP1,ARHGAP35,DAB2IP,TBC1D13,TBC1D20,TBC1D22B,TBC1D24
GO: Molecular Function	GO:0060589	nucleoside-triphosphatase regulator activity	0	0	0	0	2.75396	0					ARHGAP1,ARHGAP35,ARHGDIG,DAB2IP,DNMBP,GDI1,IQSEC3,PLEKHG4B,RAP1GAP2,TBC1D13,TBC1D20,TBC1D22B,TBC1D24,TRIO
GO: Molecular Function	GO:0005097	Rab GTPase activator activity	0	0	0	0	2.34819	0					TBC1D13,TBC1D20,TBC1D22B,TBC1D24
GO: Biological Process	GO:0015988	energy coupled proton transmembrane transport, against electrochemical gradient	0	1.21067	0	0	0	0		ATP6V1C1,ATP6V1E1
GO: Molecular Function	GO:0019829	cation-transporting ATPase activity	0	2.20487	0	0	0	0		ATP2B4,ATP6V1C1,ATP6V1E1
GO: Molecular Function	GO:0008289	lipid binding	0	2.52765	0	0	0	0		ABCA1,AFAP1,AKR1C2,AKR1D1,ANXA7,ARHGEF7,DNM3,NR3C2,OTC,PGGT1B,PGR,PREX2,SNTB2,STARD5,SYT2,TEX2,UGT2B4,VEPH1,ZCCHC14
GO: Molecular Function	GO:0005496	steroid binding	0	2.64344	0	0	0	0		ABCA1,AKR1C2,AKR1D1,NR3C2,PGR
GO: Molecular Function	GO:0019003	GDP binding	0	0	2.48638	0	0	0			RAB14,RAB5A
GO: Molecular Function	GO:0003924	GTPase activity	0	0	0	2.2904	0	0				ARL1,ARL8B,ATL3,HBS1L,RAB18,RAB6B,RALB,RAN,RAP2B,RHOA,SAR1B
GO: Molecular Function	GO:0005092	GDP-dissociation inhibitor activity	0	0	0	0	2.28305	0					ARHGDIG,GDI1
GO: Biological Process	GO:0046902	regulation of mitochondrial membrane permeability	0	0	1.32853	0	0	0			BAK1
GO: Biological Process	GO:0030162	regulation of proteolysis	0	0	0	1.51129	0	0				DAB2,FBXO22,MDM2,MGEA5,SERPINB1,SERPINB9,UBQLN4
GO: Biological Process	GO:0051603	proteolysis involved in cellular protein catabolic process	0	0	0	1.23375	0	0				CDC27,DAB2,EDEM1,FBXO22,HERC3,LONP2,MDM2,RNF168,RNF187,TBL1XR1,UBA52,UBQLN4,USP26
GO: Biological Process	GO:0034655	nucleobase-containing compound catabolic process	0	0	0	2.14842	0	0				ACAP2,ALDOB,ARFGAP3,ARL1,ARL8B,ATL3,CASC3,ENPP1,KIAA2022,PABPC1,PPT1,PRKG1,RAB18,RAB6B,RALBP1,RBM8A,RHOBTB3,RPA1,RPL13,RPS14,SAR1B,TBC1D15,TBC1D7,UBA52,WRN
GO: Biological Process	GO:0032268	regulation of cellular protein metabolic process	0	0	2.42529	0	0	0			BAK1,CAB39,CDKN2B,EREG,FNTA,MALSU1,MIF,PSMB8,TSC1,TTN
GO: Biological Process	GO:0010675	regulation of cellular carbohydrate metabolic process	0	0	0	2.4296	0	0				ADNP,DYRK2,ENPP1,IRS2,MGEA5,PHKG2,PRKCE
GO: Biological Process	GO:0044262	cellular carbohydrate metabolic process	0	0	0	2.05292	0	0				ADNP,DYRK2,ENPP1,GNPTAB,IMPAD1,IRS2,MGEA5,PHKG2,PRKCE,PYGB
GO: Biological Process	GO:0070130	negative regulation of mitochondrial translation	0	0	2.52313	0	0	0			MALSU1
GO: Biological Process	GO:0070072	vacuolar proton-transporting V-type ATPase complex assembly	0	0	0	3.42496	0	0				ALDOB,VMA21
Protein folding and traficking
GO: Biological Process	GO:1900101	regulation of endoplasmic reticulum unfolded protein response	0	0	1.8267	0	0	0			BAK1
GO: Cellular Component	GO:0005774	vacuolar membrane	0	0	0	2.56051	0	0				ARL8B,ATP6V1F,C1orf85,CCZ1B,HLA-DOA,M6PR,RNF152,SLC22A17,TMEM55A,VPS33A
GO: Cellular Component	GO:0031211	endoplasmic reticulum palmitoyltransferase complex	0	0	0	2.29559	0	0				SPTLC3,SPTSSA
GO: Molecular Function	GO:0043130	ubiquitin binding	0	0	0	2.88029	0	0				DYRK2,FAF2,RNF168,UBQLN4,UBXN7,ZRANB3
GO: Cellular Component	GO:0005788	endoplasmic reticulum lumen	1.25127	0	0	0	0	0	ARSK,ERO1L,TRDN
GO: Cellular Component	GO:0032588	trans-Golgi network membrane	0	0	0	0	1.24484	0					CALN1,CLIP3
GO: Cellular Component	GO:0055037	recycling endosome	0	0	0	1.23898	0	0				AVL9,LMTK2,RAB11FIP4,RAP2B
GO: Molecular Function	GO:0051087	chaperone binding	0	0	2.05796	0	0	0			BAK1,TSC1
GO: Biological Process	GO:0048193	Golgi vesicle transport	0	0	0	1.15806	0	0				ARL1,ATL3,KIF1C,RAB6B,SAR1B,STEAP2,VPS13A
GO: Biological Process	GO:0060627	regulation of vesicle-mediated transport	0	0	0	1.17373	0	0				DAB2,EXPH5,MBL2,NRP1,PACSIN2,PPT1,RALB,STX1B
GO: Cellular Component	GO:0033116	endoplasmic reticulum-Golgi intermediate compartment membrane	0	0	0	1.06674	0	0				ERGIC2,VMA21
GO: Cellular Component	GO:0005794	Golgi apparatus	0	1.06585	0	0	0	0		ABCA1,AP1G2,ATP9A,B4GALT5,CD46,CLCN5,DIAPH2,ERGIC2,LZTS1,MCFD2,MGAT4A,MYEF2,OPALIN,PAQR3,PLA2G12A,PRELP,ST6GAL2,ST8SIA6,TRPM4,VAPB,ZDHHC13
GO: Biological Process	GO:0051085	chaperone mediated protein folding requiring cofactor	1.24991	0	0	0	0	0	ERO1L
GO: Cellular Component	GO:0005765	lysosomal membrane	0	0	0	2.27237	0	0				ARL8B,C1orf85,CCZ1B,HLA-DOA,M6PR,RNF152,TMEM55A,VPS33A
GO: Biological Process	GO:0048278	vesicle docking	0	0	0	0	1.23024	0					CPLX2,PLEK
GO: Biological Process	GO:0032471	reduction of endoplasmic reticulum calcium ion concentration	0	0	1.74816	0	0	0			BAK1
GO: Biological Process	GO:0031399	regulation of protein modification process	0	0	2.55021	0	0	0			BAK1,CAB39,CDKN2B,EREG,FNTA,MIF,PSMB8,TSC1,TTN
GO: Biological Process	GO:0030968	endoplasmic reticulum unfolded protein response	0	1.53791	0	0	0	0		EIF2S1,PTPN1,SSR1,VAPB
GO: Biological Process	GO:0090045	positive regulation of deacetylase activity	0	0	2.04728	0	0	0			FNTA
Transcriptional activity
GO: Biological Process	GO:0000737	DNA catabolic process, endonucleolytic	0	0	0	0	0	2.224						CYCS,DFFA,KPNA1
GO: Molecular Function	GO:0000976	transcription regulatory region sequence-specific DNA binding	0	0	2.01359	0	0	0			ATF2,DBX2,TBX18
GO: Molecular Function	GO:0000978	RNA polymerase II core promoter proximal region sequence-specific DNA binding	0	2.1259	0	0	0	0		BCL11B,SP1,TCF7L2
GO: Biological Process	GO:0006407	rRNA export from nucleus	0	0	2.22273	0	0	0			TSC1
GO: Biological Process	GO:0006366	transcription from RNA polymerase II promoter	0	0	0	0	2.97522	0					CBX6,CSRNP1,CTNNBIP1,DAB2IP,DLL4,DMBX1,E2F1,E2F2,FOSL2,GTF2F1,IKZF2,KLF12,KLF16,MBD3,MDM4,MEN1,MXD4,NACC2,NFATC4,NFIC,NR6A1,NSD1,ONECUT2,ONECUT3,POU2F2,PPARD,SOX12,TCEB3,TFE3,TP73,ZMIZ2,ZNF496,ZNF593
Cell signaling
GO: Biological Process	GO:2000096	positive regulation of Wnt receptor signaling pathway, planar cell polarity pathway	0	0	0	2.65804	0	0				DAB2,MLLT3
GO: Biological Process	GO:0060827	regulation of canonical Wnt receptor signaling pathway involved in neural plate anterior/posterior pattern formation	0	0	2.52313	0	0	0			TBX18
GO: Molecular Function	GO:0005104	fibroblast growth factor receptor binding	0	0	0	0	0	2.6003						FGF5,FGF7,FGF9
GO: Biological Process	GO:0008543	fibroblast growth factor receptor signaling pathway	0	0	0	0	0	1.25484						FGF5,FGF7,FGF9,FOXO1,PTEN
GO: Biological Process	GO:0060823	canonical Wnt receptor signaling pathway involved in neural plate anterior/posterior pattern formation	0	0	2.22273	0	0	0			TBX18
GO: Biological Process	GO:0007216	G-protein coupled glutamate receptor signaling pathway	0	0	0	0	2.46094	0					GRIK3,GRM4
GO: Biological Process	GO:2000052	positive regulation of non-canonical Wnt receptor signaling pathway	0	0	0	2.4418	0	0				DAB2,MLLT3
Cell growth and organization
GO: Biological Process	GO:0031034	myosin filament assembly	0	0	2.04728	0	0	0			TTN
GO: Cellular Component	GO:0005875	microtubule associated complex	0	0	2.19883	0	0	0			FNTA,KIF24,KIF2A
GO: Molecular Function	GO:0051010	microtubule plus-end binding	0	0	0	0	2.10608	0					MLPH,STIM1
GO: Biological Process	GO:0032956	regulation of actin cytoskeleton organization	0	0	0	0	1.04167	0					CELSR1,LRP1,PLEK,SPTBN4,SYNPO
GO: Biological Process	GO:0007010	cytoskeleton organization	0	0	1.48965	0	0	0			BRWD1,EVL,KIF2A,SPC25,TSC1,TTN
GO: Biological Process	GO:0048589	developmental growth	0	0	0	0	0	2.10068						CXADR,DCX,FGF9,GINS1,PTEN,RPS6KB1,SEMA3A,SIX4,SMAD4,TAF8
Skeletal development
GO: Biological Process	GO:0036022	limb joint morphogenesis	0	0	2.04728	0	0	0			OSR1
GO: Biological Process	GO:0001503	ossification	0	0	0	0	0	2.09044						ANKH,BMP3,CBFB,CTSK,EXT1,FGF9,ID4,IL6ST,SMOC1,TOB1
Extracellular matrix activity
GO: Biological Process	GO:0006027	glycosaminoglycan catabolic process	1.41616	0	0	0	0	1.27596	ACAN,IDS					ARSB,CSPG5,PRELP
GO: Biological Process	GO:0032965	regulation of collagen biosynthetic process	0	0	0	0	0	1.33576						CIITA,HDAC2
GO: Biological Process	GO:0010558	negative regulation of macromolecule biosynthetic process	0	0	0	0	3.01078	0					ARHGAP35,CBX6,CD276,CTNNBIP1,DAB2IP,DLL4,DMBX1,E2F1,EIF2AK1,IGF2BP1,KLF12,MAPK15,MBD3,MDM4,MEN1,MXD4,NACC2,NFIC,NR6A1,NSD1,PPARD,RBM15B,TP73,ZNF496,ZNF593
GO: Biological Process	GO:0006750	glutathione biosynthetic process	2.35795	0	0	0	0	0	GCLM,GGT6
GO: Molecular Function	GO:0004222	metalloendopeptidase activity	0	1.35801	0	0	0	0		ADAM19,ADAM28,ADAMTS9,THSD4
GO: Molecular Function	GO:0070006	metalloaminopeptidase activity	1.80687	0	0	0	0	0	ENPEP
GO: Biological Process	GO:0030574	collagen catabolic process	0	0	0	1.17204	0	0				ADAMTS2,PEPD
GO: Biological Process	GO:0048553	negative regulation of metalloenzyme activity	0	0	0	0	0	1.8423						ATP7A
GO: Biological Process	GO:0030207	chondroitin sulfate catabolic process	1.1796	0	0	0	0	1.83985	IDS					ARSB,CSPG5
Cell cycle
GO: Biological Process	GO:0007052	mitotic spindle organization	0	0	2.30898	0	0	0			KIF2A,SPC25
GO: Biological Process	GO:0051726	regulation of cell cycle	0	0	2.21527	0	0	0			BAK1,CAB39,CDKN2B,EREG,MIF,PSMB8,TSC1
GO: Biological Process	GO:0000278	mitotic cell cycle	0	0	2.08198	0	0	0			CDKN2B,EREG,KIF2A,MAU2,PSMB8,SPC25,TTN
GO: Biological Process	GO:0001708	cell fate specification	2.16156	0	0	0	0	0	HOXA13,PAX2,SOX6
GO: Biological Process	GO:0000087	M phase of mitotic cell cycle	0	0	2.26503	0	0	0			EREG,KIF2A,MAU2,SPC25,TTN
GO: Biological Process	GO:0043697	cell dedifferentiation	2.28009	0	0	0	0	0	CDK6
GO: Biological Process	GO:0007049	cell cycle	0	0	2.64467	0	0	0			BAK1,CAB39,CDKN2B,EREG,KIF2A,MAU2,MIF,PSMB8,SPC25,TSC1,TTN
Transport
GO: Biological Process	GO:0008643	carbohydrate transport	0	0	0	2.35264	0	0				AQP9,ENPP1,HNF1A,IRS2,KIAA1919,MGEA5,PRKCI,SLC35D1
GO: Biological Process	GO:0042953	lipoprotein transport	1.21324	0	0	0	1.9824	0	ZDHHC17				LRP1,UNC119B
GO: Biological Process	GO:0015031	protein transport	0	0	1.51251	1.17992	0	0			GDI1,MIF,PTTG1IP,RAB14,RAB5A,RPL13,SEC23IP,ZMAT3	ARFGAP3,ATG4C,ATP6V1C1,ATP6V1F,DAB2,DYRK2,EGFR,EXPH5,GNPTAB,LATS1,LMTK2,LONP2,MGEA5,PEX26,PGAP1,PPT1,PRKCI,RAB18,RAB6B,RAN,RASEF,RHOA,RPL13,RPS14,SAR1B,SLU7,STX1B,UBA52,VPS13A,VPS33A,XPO4,ZMAT3
GO: Biological Process	GO:0070727	cellular macromolecule localization	0	0	0	2.00877	0	0				ARFGAP3,ARL1,ATG4C,CASC3,DAB2,DYRK2,EGFR,EXPH5,FCHO2,LATS1,LONP2,MDM2,MGEA5,NEK2,NFASC,PEX26,PGAP1,PRKCI,RALB,RAN,RHOA,RPL13,RPS14,SAR1B,SLU7,STX1B,TEX15,UBA52,XPO4
GO: Biological Process	GO:0046907	intracellular transport	0	0	0	2.57498	0	0				ARFGAP3,ARL1,ATG4C,ATL3,DAB2,DYRK2,EGFR,EXPH5,FBXO22,KIF1C,LMTK2,LONP2,M6PR,MGEA5,PEX26,PGAP1,PRKCI,RAB6B,RAN,RBM8A,RHOA,RHOBTB3,RPL13,RPS14,SAR1B,SLC25A32,SLU7,SRSF1,SRSF10,STEAP2,STX1B,UBA52,UCP1,VPS13A,WRN,XPO4
Ion channel activity
GO: Cellular Component	GO:0034702	ion channel complex	3.18649	0	0	0	0	0	ANO5,GABRA4,GABRB2,KCNB1,PEX5L,TRDN
GO: Molecular Function	GO:0005254	chloride channel activity	2.23257	0	0	0	0	0	ANO5,GABRA4,GABRB2
Mouse phenotype
Mouse Phenotype	MP:0005039	hypoxia	0	0	2.28951	0	0	2.00675			ATF2,TTN			FGF9,PTEN,RPS6KB1
Mouse Phenotype	MP:0001259	abnormal body weight	0	3.62505	0	0	0	0		ABCA1,ACOX1,ADCYAP1,ANXA7,ATE1,CAPN3,COL4A3,GNG3,KLF3,MGAT4A,MPZL3,NR3C2,OTC,PGGT1B,PHOSPHO1,PPARGC1B,PREX2,PRIMA1,PRLR,PTGER1,PTPN1,RGS5,RUNX1,SIAH1,SMAD2,STRBP,SYT2,TCF7L2,TPMT,ZDHHC13,ZFAND5
Mouse Phenotype	MP:0001265	decreased body size	0	3.21708	0	0	0	0		ABCA1,ACOX1,ADCYAP1,ATE1,CAPN3,COL4A3,CPLX1,GNG3,KIF3A,KLF3,MPZL3,NR3C2,OTC,PEX7,PGGT1B,PHOSPHO1,PPARGC1B,PREX2,PRIMA1,PRLR,PTPN1,RGS5,RUNX1,SEMA3A,SIAH1,SMAD2,SP1,SP3,STAT6,STRBP,SYT2,TCF7L2,TPMT,ZDHHC13
Mouse Phenotype	MP:0004214	abnormal long bone diaphysis morphology	0	0	0	0	0	2.7635						CBFB,CTSK,IL6ST
Mouse Phenotype	MP:0008162	increased diameter of tibia	0	0	0	0	0	2.69577						CTSK,FGF9
Mouse Phenotype	MP:0003956	abnormal body size	0	2.60391	0	0	0	0		ABCA1,ACOX1,ADCYAP1,ANXA7,ATE1,CAPN3,COL4A3,GNG3,KLF3,MGAT4A,MPZL3,NR3C2,OTC,PEX7,PGGT1B,PHOSPHO1,PPARGC1B,PREX2,PRIMA1,PRLR,PTGER1,PTPN1,RGS5,RUNX1,SIAH1,SMAD2,STRBP,SYT2,TCF7L2,TPMT,ZDHHC13,ZFAND5
Mouse Phenotype	MP:0000149	abnormal scapula morphology	0	0	0	2.28782	0	0				IMPAD1,PBX1,PDS5B,PRRX1
Mouse Phenotype	MP:0009347	increased trabecular bone thickness	0	0	0	0	0	2.27062						CTSK,IL6ST,PGR
Mouse Phenotype	MP:0005280	abnormal fatty acid level	0	2.20607	0	0	0	0		ADCYAP1,ELOVL2,MGAT4A,PEX7,PPARGC1B,STAT6
Mouse Phenotype	MP:0006043	decreased apoptosis	2.17404	0	0	0	0	0	CDK6,ERO1L,GLIPR1,INPP5D,MDM4
Mouse Phenotype	MP:0009512	abnormal cerebellar Golgi cell morphology	2.17372	0	0	0	0	0	CNTN1
Mouse Phenotype	MP:0008158	increased diameter of femur	0	0	0	0	0	2.15588						ANKH,FGF9
Mouse Phenotype	MP:0005359	growth retardation of incisors	0	0	0	2.12237	0	0				FST,PRRX1
Mouse Phenotype	MP:0003723	abnormal long bone morphology	0	0	0	0	0	2.05292						ANKH,ARSB,CBFB,CTSK,EXT1,FGF9,IL6ST,NPR3,PGR,PTEN,SMOC1
Mouse Phenotype	MP:0008151	increased diameter of long bones	0	0	0	0	0	2.04644						ANKH,CTSK,FGF9
Mouse Phenotype	MP:0004988	increased osteoblast cell number	0	0	0	0	0	2.04644						IL6ST,NPR3,TOB1
Mouse Phenotype	MP:0005282	decreased fatty acid level	0	2.00675	0	0	0	0		ELOVL2,PEX7,STAT6
