# Supplementary material for: Next-generation sequencing identifies equine cartilage and subchondral bone miRNAs and suggests their involvement in osteochondrosis physiopathology
Source: BMC Genomics. 2014 Sep 17;15(1):798. doi: 10.1186/1471-2164-15-798 (PMC4190437; doi:10.1186/1471-2164-15-798)
Supplement: Supplementary file 3 — Additional file 3: Bone mirnome and differential expression analysis between cartilage from healthy and OC horse. (XLSX 284 KB) [file 12864_2013_6497_MOESM3_ESM.xlsx]

## Sheet: mirnome
BONE MIRNOME
Name	ECA	start	stop	Strand	Size	Sequence	H	OC	H_UL	H_L	OC_L	MapMi Species Nbr
eca-mir-146b-3p	1	27716552	27716573	-	21	GCCCTAGGGACTCAGTTCTGG	4.20429	3.42713	3.58004	3.71557	3.96882
eca-mir-146b-5p	1	27716589	27716611	-	22	TGAGAACTGAATTCCATAGGCT	13.2288	7.77252	13.1468	8.64616	15.556
eca-mir-107b-3p	1	38749414	38749436	+	22	GCAGCATTGTACAGGGCTATCA	3830.82	3737.37	3296.23	3518.68	3697.05
eca-mir-1296-5p	1	52479508	52479529	-	21	TTAGGGCCCTGGCTCCATCTC	38.7515	43.9654	34.0455	29.4663	22.8782
eca-mir-1839-3p	1	91911484	91911504	-	20	AGACCTACTTATCTACCAAC	119.391	108.144	138.999	153.051	136.82
eca-mir-1839-5p	1	91911521	91911543	-	22	AAGGTAGATAGAACAGGTCTTG	37.8509	25.2083	44.3055	34.2146	36.1385
eca-mir-211	1	108264829	108264850	-	21	TTCCCTTTGTCATCCTTTGCC	612.06	382.483	416.011	378.054	251.581
eca-mir-190a-3p	1	129246379	129246400	-	21	ACTATATATCAAACATATTCC	43.9329	55.7935	28.6783	27.1248	42.7692
eca-mir-190a-5p	1	129246414	129246436	-	22	TGATATGTTTGATATATTAGGT	11.6753	12.4072	4.86764	4.2382	6.91579
eca-mir-628a-5p	1	135627767	135627788	+	21	TGCTGACATATTTACTAGAGG	43.6478	33.2163	31.5116	36.3897	37.7719
eca-mir-628a-3p	1	135627805	135627825	+	20	CTAGTAAGAGTGGCAGTCGA	17.2235	17.3386	12.7142	23.017	17.3398
eca-mir-30c-3p	2	17432740	17432761	-	21	CTGGGAGAGGGTTGTTTACTC	4.97998	4.53146	2.63024	1.98106	3.07193
eca-mir-30c-5p	2	17432778	17432800	-	22	TGTAAACATCCTACACTCTCAG	1752.53	1743.78	1409.34	1139.27	1420.11
eca-mir-30e-3p	2	17435662	17435683	-	21	CTTTCAGTCGGATGTTTACAG	531.593	416.493	354.598	365.741	366.69
eca-mir-30e-5p	2	17435704	17435725	-	21	TGTAAACATCCTTGACTGGAA	501.34	384.953	432.981	328.444	467.355
eca-mir-34a-5p	2	41934533	41934554	+	21	GGCAGTGTCTTAGCTGGTTGT	1465.48	636.535	464.712	813.593	702.618
eca-mir-551a	2	46536588	46536608	+	20	CGACCCACTCTTGGTTTCCA	21.6736	12.6255	19.1319	13.5815	13.7913
eca-mir-200a-3p	2	48454420	48454441	-	21	CTAACACTGTCTGGTAACGAT	28.8187	22.4309	21.7825	19.2806	21.0881
eca-mir-200a-5p	2	48454459	48454480	-	21	GGCATCTTACCGGACAGTGCT	156.6	64.0393	66.3364	109.403	82.3337
eca-mir-328	3	17669433	17669454	-	21	CTGGCCCTCTCTGCCCTTCCG	245.5	723.202	143.739	202.505	170.252
eca-mir-140-5p	3	19908676	19908697	+	21	AGTGGTTTTACCCTATGGTAG	2251.41	2327.08	1618.6	1544.78	2208.52
eca-mir-140-3p	3	19908716	19908737	+	21	CCACAGGGTAGAACCACGGAC	36228.3	36360	23833.5	30491.4	28838.4
eca-mir-95-5p	3	115690389	115690410	-	21	TTCAACGGGTCTTTATTGAGC	5.0121	6.59228	3.70243	1.68153	3.76604
eca-mir-489-3p	4	37128203	37128224	-	21	GTGACATCACATATACGGCGG	7.53576	6.56219	7.14145	5.62757	3.75413
eca-mir-148a-3p	4	57171935	57171956	-	21	TCAGTGCACTACAGAACTTTG	7887.13	6817.1	8803.75	5101.08	6425.03
eca-mir-148a-5p	4	57171973	57171994	-	21	AAAGTTCTGAGACACTCCGAC	3.13111	1.76515	1.7745	1.2552	0.994322
eca-mir-196b-3p	4	58199191	58199213	-	22	TCGACAGCACGACACTGCCTTC	13.348	13.6184	26.4145	15.1648	22.9457
eca-mir-196b-5p	4	58199227	58199248	-	21	TAGGTAGTTTCCTGTTGTTGG	169.34	109.849	207.174	171.133	139.222
eca-mir-592-3p	4	82406038	82406059	-	21	TCATCACGTGGTGACGCAACA	3.2716	1.32376	1.0624	2.847	3.00786
eca-mir-129a-5p	4	83387810	83387830	+	20	TTTTTGCGGTCTGGGCTTGC	10.1124	3.7	2.30395	5.4171	5.22526
eca-mir-129a-3p	4	83387854	83387875	+	21	AGCCCTTACCCCAAAAAGTAT	15.4663	13.9	9.48085	8.24575	14.8421
eca-mir-335-5p	4	85051762	85051783	+	21	CAAGAGCAATAACGAAAAATG	15.9321	12.8734	14.7848	10.597	13.9468
eca-mir-29a-3p	4	85326729	85326750	-	21	TAGCACCATCTGAAATCGGTT	4025.49	3746.08	4827.65	3013.11	4810.11
eca-mir-29a-5p	4	85326767	85326788	-	21	ACTGATTTCTTTTGGTGTTCA	38.3486	19.6293	32.6858	17.6758	27.5255
eca-mir-671-3p	4	102828591	102828612	+	21	CCGGTTCTCAGGGCTCCACCT	47.9293	44.3836	12.919	21.8909	20.7323
eca-mir-214-3p	5	8098955	8098976	-	21	ACAGCAGGCACAGACAGGCAG	26412.1	15756.6	11857.4	17718.6	16965.4
eca-mir-214-5p	5	8098996	8099017	-	21	TGCCTGTCTACACTTGCTGTG	64.5602	35.3583	58.0385	30.6337	50.7924
eca-mir-1843	5	11280012	11280033	-	21	TCTGATCGTTCCCCTCCATAC	6.40334	9.96915	3.74588	4.90451	5.3118
eca-mir-15b-5p	5	15685192	15685213	+	21	AGCAGCACATCATGGTTTACA	2131.12	5134.36	2996.94	2062.46	2110.66
eca-mir-15b-3p	5	15685230	15685250	+	20	GAATCATTATTTGCTGCTCT	73.2934	61.7609	105.203	62.0419	56.8363
eca-mir-16-5p	5	15685339	15685360	+	21	AGCAGCACGTAAATATTGGCG	10076.2	5953.63	7228.31	8298.51	6497.84
eca-mir-16-3p	5	15685381	15685402	+	21	CCAATATTATTGTGCTGCTTT	76.8826	41.2914	102.034	79.8788	68.382
eca-mir-205	5	28811841	28811862	-	21	TCCTTCATTCCACCGGAGTCT	4.12363	8.35036	8.72071	11.4857	5.0619
eca-mir-29b-5p	5	30271169	30271191	+	22	TGGTTTCACATGGTGGCTTAGA	19.9893	15.8725	10.2798	10.3398	12.1942
eca-mir-29b-3p	5	30271210	30271232	+	22	AGCACCATTTGAAATCAGTGTT	2451.86	3052.31	3532.92	2632.45	4170.42
eca-mir-29c-5p	5	30271731	30271752	+	21	ACCGATTTCTCCTGGTGTTCA	183.495	77.7093	128.956	92.9529	118.525
eca-mir-29c-3p	5	30271768	30271789	+	21	AGCACCATTTGAAATCGGTTA	1294.79	1318.28	1386.48	889.038	1374.13
eca-mir-9-5p	5	41824848	41824870	+	22	CTTTGGTTATCTAGCTGTATGA	1.36248	1.16863	3.59685	1.14677	2.58665
eca-mir-92b	5	42707140	42707161	-	21	TATTGCACTCGTCCCGGCCTC	14.0112	30.4724	7.19646	9.19452	12.293
eca-mir-190b-5p	5	43502629	43502650	+	21	GATATGTTTGATATTGGGTTG	3.72957	3.7813	2.44668	0.784747	3.19369
eca-mir-197	5	58536560	58536580	-	20	TTCACCACCTTCTCCACCCA	441.661	6176.57	562.82	610.415	601.952
eca-mir-186-5p	5	90710661	90710682	+	21	AAAGAATTCTCCTTTTGGGCT	677.771	658.594	553.08	446.302	470.878
eca-mir-186-3p	5	90710700	90710722	+	22	CCCAAAGGTGAATTTTTTGGGA	10.4411	10.617	13.6337	5.30377	11.9748
eca-mir-101-5p	5	95527931	95527952	+	21	CAGTTATCACAGTGCTGATGC	20.1703	13.223	19.0279	15.0232	16.4627
eca-mir-101-3p	5	95527967	95527987	+	20	TACAGTACTGTGATAACTGA	1587.14	1538.06	1731.34	830.314	1349.44
eca-mir-149	6	25975944	25975965	+	21	CTGGCTCCGTGTCTTCACTCC	1121.59	800.736	478.24	693.888	678.072
eca-mir-196a-5p	6	70856359	70856380	+	21	AGGTAGTTTCATGTTGTTGGG	90.0425	81.1091	107.104	104.389	68.7657
eca-mir-615-3p	6	70898564	70898585	+	21	CCGAGCCTGGGTCTCCCTCTC	24.8293	22.8593	36.0132	36.9575	30.2628
eca-mir-148b-5p	6	71148034	71148056	+	22	AAGTTCTGTTATACACTCAGGC	1.3464	2.56905	3.21378	1.42613	0.957001
eca-mir-148b-3p	6	71148073	71148094	+	21	CAGTGCATCACAGAACTTTGT	311.75	271.225	407.348	234.543	266.836
eca-mir-677	6	74191554	74191574	-	20	CTCGCTGATGAGTAGCTTCT	1.76454	0.352376	6.89226	2.34242	1.13755
eca-mir-26a-3p	6	75354681	75354702	-	21	CCTATTCTTGATTACTTGTTT	53.1393	38.3732	27.3064	31.5275	24.4615
eca-mir-26a-5p	6	75354719	75354740	-	21	TTCAAGTAATCCAGGATAGGC	8282.71	7581.99	6666.56	6240.4	7780.78
eca-mir-1260b	7	7370008	7370025	+	17	TCCCACCACTGCCACCA	18.0399	8.4588	10.3339	18.2239	13.6288
eca-mir-100-3p	7	29549388	29549409	-	21	CAAGCTTGTGTCTATAGGTAT	10.1486	8.17073	5.74034	4.10483	4.80086
eca-mir-100-5p	7	29549423	29549444	-	21	AACCCGTAGATCCGAACTTGT	4161.5	3708.1	2700.86	3357.11	2337.28
eca-mir-23a-5p	7	44929825	44929845	+	20	GGGTTCCTGGGGATGGGATT	10.7877	6.76821	7.83225	11.7251	7.88259
eca-mir-23a-3p	7	44929861	44929882	+	21	TCACATTGCCAGGGATTTCCA	32576	26563.7	34440.6	29327.1	32874.4
eca-mir-27a-3p	7	44930064	44930084	+	20	TCACAGTGGCTAAGTTCCGC	9764.48	6404.17	9503.3	6365.09	6937.26
eca-mir-24-5p	7	44930168	44930189	+	21	TGCCTACTGAGCTGAAACACA	473.242	346.615	324.435	293.06	308.882
eca-mir-24-3p	7	44930206	44930228	+	22	GGCTCAGTTCAGCAGGAACAGG	23026.8	17654.8	19158.2	15261.5	16235
eca-mir-199a-5p	7	49327230	49327251	+	21	CCAGTGTTCAGACTACCTGTT	42398.4	34221.5	21975.1	33766	32900.5
eca-mir-199a-3p	7	49327271	49327291	+	20	CAGTAGTCTGCACATTGGTT	15289.1	15969.1	28348.2	13553.8	24429
eca-mir-708-5p	7	65231368	65231389	+	21	AGGAGCTTACAATCTAGCTGG	107.959	108.912	63.1517	65.1413	88.8774
eca-mir-708-3p	7	65231414	65231433	+	19	AACTAGACTGTGAGCTTCT	30.8929	20.4859	25.9559	17.0282	20.6071
eca-mir-326-3p	7	68816885	68816905	+	20	CTCTGGGCCCTTCCTCCAGC	358.02	498.381	414.619	350.281	286.04
eca-mir-139-5p	7	71082262	71082284	+	22	CTACAGTGCACGTGTCTCCAGT	1373.39	1131.26	1195.53	1157.29	1225.26
eca-mir-139-3p	7	71082298	71082320	+	22	GGAGACGCGGCCCTGTTGGAGT	6.61198	2.88152	1.81794	2.36046	4.3757
eca-mir-130b-5p	8	3383122	3383143	+	21	CTCTTTCCCTGTTGCACTACT	36.9869	24.0699	18.9492	25.2109	22.9656
eca-mir-130b-3p	8	3383159	3383180	+	21	AGTGCAATGATGAAAGGGCAT	1210.2	914.468	808.191	801.755	1240.52
eca-mir-3200	8	6218029	6218051	-	22	CACCTTGCGCTACTCAGGTCTG	25.479	27.6817	39.9932	29.0796	34.8614
eca-mir-133a-5p	8	39915608	39915629	+	21	GCTGGTAAAATGGAACCAAAT	3.03869	2.78595	0.826483	2.90802	13.2689
eca-mir-133a-3p	8	39915645	39915666	+	21	TTGGTCCCCTTCAACCAGCTG	17.32	19.2008	10.3392	19.2957	83.0917
eca-mir-187	8	56143025	56143046	-	21	TCGTGTCTTGTGTTGCAGCCG	19.6185	9.31793	8.64014	10.1437	10.8447
eca-mir-122-3p	8	75662544	75662565	-	21	CAAACACCATTGTCACACTCC	6.54735	1.70591	6.22972	4.8602	10.0986
eca-mir-30b-3p	9	75208368	75208389	-	21	CTGGGAGGTGGATGTTTACTT	3.84646	2.63336	2.08661	5.30933	3.09549
eca-mir-30b-5p	9	75208406	75208427	-	21	TGTAAACATCCTACACTCAGC	2324.84	2222.44	1959.44	1728.84	2285.79
eca-mir-30d-3p	9	75212700	75212721	-	21	CTTTCAGTCAGATGTTTGCTG	4.3968	3.76091	5.40061	5.47682	4.28093
eca-mir-30d-5p	9	75212740	75212761	-	21	TGTAAACATCCCCGACTGGAA	812.438	568.685	661.215	587.713	919.041
eca-mir-151-3p	9	79874703	79874724	-	21	CTAGACTGAAGCTCCTTGAGG	267.318	204.916	270.03	232.82	207.664
eca-mir-151-5p	9	79874740	79874760	-	20	TCGAGGAGCTCACAGTCTAG	2323.55	1901.92	1791.23	1557.11	1719.73
eca-mir-330-3p	10	16156757	16156779	-	22	CAAAAGCACACGGCCTGCAGAG	77.8527	37.0023	23.7329	29.2706	38.6486
eca-mir-330-5p	10	16156801	16156820	-	19	TCTCTGGGCCTGTGTCTTA	3.42456	1.60496	1.71776	3.12241	2.08741
eca-mir-150-5p	10	19329748	19329769	-	21	TCTCCCAACCCTTGTACCAGT	2840.31	6675.17	1753.12	2168.91	1886.47
eca-mir-99b-5p	10	21370896	21370917	+	21	ACCCGTAGAACCGACCTTGCG	506.7	415.526	225.762	270.282	303.175
eca-mir-99b-3p	10	21370934	21370956	+	22	AAGCTCGTGTCTGTGGGTCCGT	29.1213	10.7216	10.2204	19.9617	7.80452
eca-let-7e-5p	10	21371074	21371095	+	21	GAGGTAGGAGGTTGTATAGTT	626.534	761.922	422.806	796.553	949.394
eca-let-7e-3p	10	21371119	21371140	+	21	TATACGGCCTCCTAGCTTTCC	21.7455	12.0312	13.6187	12.9798	14.7637
eca-mir-125a-5p	10	21371578	21371599	+	21	CCCTGAGACCCTTTAACCTGT	12175.4	10209.2	4675.05	7453.66	5635.82
eca-mir-125a-3p	10	21371616	21371636	+	20	CAGGTGAGGTTCTTGGGAGC	14.9361	5.80993	5.83966	6.90574	11.9486
eca-mir-338-5p	11	1976417	1976437	+	20	ACAATATCCTGGTGCTGAGT	5.2335	6.21308	2.59031	3.56269	5.53153
eca-mir-338-3p	11	1976453	1976474	+	21	CCAGCATCAGTGATTTTGTTG	78.6253	66.5877	33.3083	27.3384	42.9251
eca-mir-10a-3p	11	24629519	24629539	-	20	CAAATTCGTATCTAGGGGAA	6.84022	6.03863	7.30193	4.14452	5.39677
eca-mir-10a-5p	11	24629559	24629580	-	21	TACCCTGTAGATCCGAATTTG	530.087	482.531	377.912	405.803	314.553
eca-mir-142-3p	11	32583175	32583196	-	21	GTAGTGTTTCCTACTTTATGG	434.627	350.398	1085.03	526.829	616.723
eca-mir-142-5p	11	32583214	32583235	-	21	CCCATAAAGTAGAAAGCACTA	1221.42	759.514	1776.59	921.46	1027.74
eca-mir-301a-3p	11	33292439	33292461	-	22	CAGTGCAATAGTATTGTCAAAG	166.921	123.311	90.5809	80.6849	103.061
eca-mir-301a-5p	11	33292477	33292498	-	21	GCTCTGACTTTATTGCACTAC	4.95195	2.89493	2.62761	2.12852	2.52181
eca-mir-21-5p	11	33863752	33863773	+	21	AGCTTATCAGACTGATGTTGA	15495.2	12839.5	10529	20468.2	22516.9
eca-mir-21-3p	11	33863790	33863812	+	22	AACAGCAGTCGATGGGCTGTCT	52.5489	43.4503	207.13	111.667	99.7934
eca-mir-365	11	40795087	40795108	-	21	TAATGCCCCTAAAAATCCTTA	528.912	469.873	334.281	292.436	297.954
eca-mir-193a-3p	11	40807855	40807876	-	21	AACTGGCCTACAAAGTCCCAG	733.683	618.434	1455.84	788.415	1317.46
eca-mir-193a-5p	11	40807889	40807910	-	21	TGGGTCTTTGCGGGCGAGATG	773.45	288.871	182.325	348.813	278.892
eca-mir-451	11	42750443	42750463	-	20	AAACCGTTACCATTACTGTG	50188.3	43050.3	71913.5	42074	37861.4
eca-mir-144-3p	11	42750585	42750604	-	19	TACAGTATAGATGATGTAC	49.0442	72.2001	267.093	170.24	95.3783
eca-mir-144-5p	11	42750619	42750641	-	22	GGATATCATCATATACTGTAAG	160.205	137.412	336.257	163.905	176.392
eca-mir-423-5p	11	43782445	43782467	+	22	GAGGGGCAGAGAGCGAGACTTT	144.83	288.847	108.882	88.863	150.694
eca-mir-423-3p	11	43782481	43782501	+	20	GCTCGGTCTGAGGCCCCTCA	368.875	3492.85	442.287	394.918	390.283
eca-mir-22-3p	11	45377856	45377877	-	21	AAGCTGCCAGTTGAAGAACTG	958.528	511.377	571.645	615.193	619.962
eca-mir-22-5p	11	45377895	45377915	-	20	AGTTCTTCAGTGGCAAGCTT	721.844	539.085	560.89	478.42	485.096
eca-mir-132-3p	11	45639839	45639860	-	21	TAACAGTCTACAGCCATGGTC	22.0388	19.2832	68.8885	57.8018	77.17
eca-mir-132-5p	11	45639875	45639896	-	21	ACCGTGGCTTTCGATTGTTAC	21.6853	14.4829	65.4964	90.6241	58.0009
eca-mir-212-3p	11	45640250	45640271	-	21	TAACAGTCTCCAGTCACGGCC	1.93329	1.01425	5.23124	3.76183	6.02604
eca-mir-195-3p	11	50048883	50048904	-	21	CCAATATTGGCTGTGCTGCTC	111.39	67.7748	28.7295	76.9822	69.239
eca-mir-195-5p	11	50048921	50048942	-	21	TAGCAGCACAGAAATATTGGC	7455.68	5866.45	5775.32	5293.32	5899.55
eca-mir-497-3p	11	50049191	50049212	-	21	CCAAACCACACTGTGGTGTTA	53.7956	36.052	46.7513	43.8529	114.306
eca-mir-497-5p	11	50049231	50049251	-	20	CAGCAGCACACTGTGGTTTG	1220.2	768.567	1815.13	1314.9	1420.85
eca-mir-324-3p	11	50242534	50242556	-	22	ACTGCCCCAGGTGCTGCTGGGG	4.38171	2.57751	9.49136	19.3208	11.2531
eca-mir-324-5p	11	50242572	50242593	-	21	CGCATCCCCTAGGGCATTGGT	95.1019	73.6716	105.02	82.5155	174.373
eca-mir-744-5p	11	54402159	54402180	+	21	GCGGGGCTAGGGCTAACAGCA	187.095	101.18	32.3988	92.6145	127.292
eca-mir-744-3p	11	54402216	54402236	+	20	TGTTGCCACTAACCTCAACC	41.6624	32.4153	26.0666	26.984	34.7405
eca-mir-1180	11	59216545	59216566	+	21	TTCCGGCTCGAGTGGGTGTGT	18.2518	23.1592	5.00777	9.44989	13.3633
eca-mir-33b-5p	11	60069240	60069258	+	18	TGCATTGCTGTTGCATTG	13.939	7.81793	21.5557	8.54133	13.7578
eca-mir-33b-3p	11	60069278	60069298	+	20	AGTGCCTCGGCAGTGCAGCC	13.1958	5.5265	1.24682	4.91451	5.06057
eca-mir-1343	12	1675466	1675488	+	22	TCCTGGGGCCCGCACTCGCGCT	0.803957	7.46514	0.629633	0.740616	0.249902
eca-mir-129b-5p	12	8530968	8530988	+	20	TTTTTGCGGTCTGGGCTTGC	10.1124	3.7	2.30395	5.4171	5.22526
eca-mir-129b-3p	12	8531010	8531031	+	21	AGCCCTTACCCCAAAAAGCAT	86.2078	69.4523	44.4591	63.7814	68.8885
eca-mir-130a-5p	12	17657892	17657913	+	21	CTCTTTTCACATTGTGCTACT	33.3924	25.1418	18.6965	23.6539	13.7164
eca-mir-130a-3p	12	17657932	17657954	+	22	AGTGCAATGTTAAAAGGGCATT	1609.23	1340.78	1213.27	1153.66	1478.15
eca-mir-192-5p	12	25044278	25044298	-	20	CTGACCTATGAATTGACAGC	49.6559	30.8575	28.1649	27.8034	37.3687
eca-mir-194-5p	12	25044478	25044499	-	21	TGTAACAGCAACTCCATGTGG	2.52409	3.59164	2.88209	2.66804	3.51613
eca-mir-675-3p	12	30529076	30529097	-	21	CTGTATGCCTTCACCGCTCAG	9.64277	8.35014	9.66888	11.8047	11.2423
eca-mir-339-5p	13	6028594	6028614	+	20	CCCTGTCCTCCAGGAGCTCA	3192.14	2333.26	1969.25	1842.07	1935
eca-mir-339-3p	13	6028630	6028650	+	20	AGCTCCCCGAGGCCAGAGCC	3.49714	3.8133	1.04732	2.16741	2.06251
eca-mir-25-3p	13	8034257	8034278	-	21	CATTGCACTTGTCTCGGTCTG	3586.04	5044.18	4069.28	3328.87	3363.97
eca-mir-93-3p	13	8034462	8034484	-	22	ACTGCTGAGCTAGCACTTCCCG	102.884	174.478	82.3949	81.4343	83.796
eca-mir-93-5p	13	8034501	8034523	-	22	CAAAGTGCTGTTCGTGCAGGTA	351.992	272.842	531.981	426.131	693.899
eca-mir-106b-3p	13	8034690	8034709	-	19	CCGCACTGTGGGTACTTGC	305.257	272.788	160.608	230.637	142.83
eca-mir-106b-5p	13	8034728	8034749	-	21	TAAAGTGCTGACAGTGCAGAT	378.065	236.488	350.664	258.709	201.657
eca-mir-590-5p	13	11703531	11703552	+	21	AGCTTATTCATAAAAGTACAG	475.194	421.355	663.035	401.323	423.595
eca-mir-590-3p	13	11703571	11703591	+	20	AATTTTATGTATAAGCTAGT	59.5678	30.6841	78.1013	47.9653	49.5194
eca-mir-484	13	30009012	30009032	-	20	TCAGGCTCAGTCCCCTCCCG	1018.19	3957.48	440.329	768.356	717.173
eca-mir-193b-3p	13	30687484	30687505	-	21	AACTGGCCCACAAAGTCCCGC	1095.82	786.587	730.075	745.776	640.261
eca-mir-193b-5p	13	30687521	30687542	-	21	CGGGGTTTTGAGGGCGAGATG	20.0973	13.71	4.56345	13.1653	10.8708
eca-mir-1842-5p	13	40597869	40597891	+	22	GGCTCTGTGAGGTCGGCTCAAG	3.2559	0.571065	0.907212	1.42417	1.64582
eca-mir-340-5p	14	2525733	2525754	+	21	TATAAAGCAATGAGACTGATT	63.2991	43.1981	46.9507	47.7464	37.2223
eca-mir-340-3p	14	2525775	2525797	+	22	CCGTCTCAGTTACTTTATAGCC	271.179	192.088	91.1801	141.231	119.922
eca-mir-1271	14	5745097	5745118	-	21	CTTGGCACCTCGTAAGCACTC	250.701	357.947	230.969	230.765	177.971
eca-mir-218-5p	14	12167930	12167951	+	21	TGTGCTTGATCTAACCATGTG	4014.74	2736.38	4213.31	3695.09	2699.62
eca-mir-107a-5p	14	12370480	12370502	+	22	GCTTCTTTACAGTGCTGCCTTG	4.70324	1.80074	2.01393	1.62789	2.82731
eca-mir-107a-3p	14	12370517	12370539	+	22	GCAGCATTGTACAGGGCTATGA	19475.2	17788	12675.4	15111	17307.8
eca-mir-146a-3p	14	19243275	19243295	-	20	ACCTGTGAAGTTCAGTTCTT	8.85061	6.71836	8.2615	4.68732	8.27968
eca-mir-146a-5p	14	19243308	19243330	-	22	TGAGAACTGAATTCCATGGGTT	178.078	149.759	261.35	113.658	204.471
eca-mir-378a-3p	14	28186798	28186819	-	21	ACTGGACTTGGAGTCAGAAGG	977.397	653.518	354.754	473.011	451.07
eca-mir-378a-5p	14	28186836	28186857	-	21	CTCCTGACTCCAGGTCCTGTG	196.977	67.0969	57.0306	93.6214	116.019
eca-mir-145-3p	14	28433274	28433294	-	20	GATTCCTGGAAATACTGTTC	46.2709	53.5305	44.6604	29.8565	28.5831
eca-mir-145-5p	14	28433311	28433333	-	22	GTCCAGTTTTCCCAGGAATCCC	30712.2	31234.1	16634.9	18842.6	16288.3
eca-mir-143-3p	14	28434701	28434721	-	20	TGAGATGAAGCACTGTAGCT	859.764	784.536	531.574	622.293	667.947
eca-mir-143-5p	14	28434735	28434755	-	20	GGTGCAGTGCTGCATCTCTG	10.6654	3.56305	4.74448	2.39984	1.25403
eca-mir-874-5p	14	38723805	38723827	+	22	GGCCCCACGCACCAGGGTAAGA	11.5198	9.49374	5.75892	8.4772	7.97366
eca-mir-874-3p	14	38723842	38723863	+	21	TGCCCTGGCCCGAGGGACCGA	100.217	61.6661	80.678	43.9773	66.0143
eca-mir-3607-3p	14	80368917	80368937	-	20	GCATGTGATGAAGCAAATCA	10.7082	4.7756	18.622	15.2402	7.39917
eca-mir-1301-3p	15	70650512	70650533	+	21	TGCAGCTGCCTGGGAGTGATT	6.01661	9.01403	6.22268	4.91993	6.92955
eca-mir-885-5p	16	6595308	6595329	+	21	CCATTACACTACCCTGCCTCT	5.29332	4.49081	2.42987	3.73903	9.09268
eca-let-7g-5p	16	35442186	35442207	+	21	GAGGTAGTAGTTTGTACAGTT	2851.06	2641.78	2338.93	2193.63	2461.21
eca-let-7g-3p	16	35442243	35442264	+	21	TGTACAGGCCACTGCCTTGCC	31.1411	20.2709	20.0542	11.9939	23.5323
eca-mir-191-5p	16	38001165	38001186	+	21	AACGGAATCCCAAAAGCAGCT	12451.7	24284.8	7895.76	8283.66	7840.65
eca-mir-191-3p	16	38001208	38001228	+	20	TGCGCTTGGATTTCGTTCCC	33.5789	26.0564	13.8528	20.835	14.8061
eca-mir-425-5p	16	38001630	38001652	+	22	ATGACACGATCACTCCCGTTGA	328.851	960.575	332.318	234.008	325.456
eca-mir-425-3p	16	38001670	38001691	+	21	ATCGGGAATATCGTGTCCGCC	130.31	104.284	111.953	104.243	90.1364
eca-mir-138-5p	16	42248878	42248900	-	22	AGCTGGTGTTGTGAATCAGGCC	19.7111	8.63935	14.8576	10.0134	22.0604
eca-mir-15a-5p	17	21138783	21138803	+	20	AGCAGCACATAATGGTTTGT	1193.07	1088.92	1560.31	952.878	1272.99
eca-mir-15a-3p	17	21138820	21138841	+	21	AGGCCATATTGTGCTGCCTCA	46.8891	26.3874	28.5158	36.9357	39.6671
eca-mir-17-5p	17	61792416	61792438	+	22	AAAGTGCTTACAGTGCAGGTAG	1427.32	1136.84	1154.65	981.385	1072.47
eca-mir-17-3p	17	61792455	61792474	+	19	CTGCAGTGAAGGCACTTGT	51.5894	30.0394	25.0256	45.7259	46.0656
eca-mir-18a-5p	17	61792556	61792577	+	21	AAGGTGCATCTAGTGCAGATA	50.5121	28.4655	41.6427	30.187	25.0555
eca-mir-18a-3p	17	61792597	61792617	+	20	CTGCCCTAAGTGCTCCTTCT	10.9172	271.399	9.26452	10.8383	9.05957
eca-mir-19a-3p	17	61792740	61792762	+	22	GTGCAAATCTATGCAAAACTGA	351.583	323.1	400.35	257.762	316.531
eca-mir-20a-5p	17	61792870	61792892	+	22	AAAGTGCTTATAGTGCAGGTAG	281.105	267.081	163.739	201.489	178.503
eca-mir-20a-3p	17	61792906	61792928	+	22	CTGCATTATGAGCACTTAAAGT	44.1111	31.8444	33.5185	19.8385	31.3244
eca-mir-19b-3p	17	61793043	61793065	+	22	GTGCAAATCCATGCAAAACTGA	2758.28	2844.15	3664.15	2198.53	3013.46
eca-mir-92a-5p	17	61793122	61793144	+	22	GGTTGGGATCGGTTGCAATGCT	13.6056	4.13009	2.95305	4.19522	4.42206
eca-mir-92a-3p	17	61793159	61793180	+	21	ATTGCACTTGTCCCGGCCTGT	2009.83	14246.2	1627.16	1542.7	1761.92
eca-mir-128-3p	18	19492393	19492413	+	20	CACAGTGAACCGGTCTCTTT	552.306	759.991	625.407	524.647	562.517
eca-mir-10b-5p	18	54609743	54609764	+	21	ACCCTGTAGAACCGAATTTGT	2655.56	2301.21	2087.05	1761.71	1690.95
eca-mir-10b-3p	18	54609783	54609804	+	21	AGATTCGATTCTAGGGGAATA	9.31619	7.79038	5.49728	5.81391	8.13831
eca-mir-551b-3p	19	9178033	9178054	+	21	CGACCCATACTTGGTTTCAGA	52.6875	53.0718	49.239	30.2976	48.3561
eca-mir-28-5p	19	26408759	26408779	+	20	AGGAGCTCACAGTCTATTGA	79.4719	62.2615	58.9236	61.6459	79.2821
eca-mir-28-3p	19	26408799	26408821	+	22	ACTAGATTGTGAGCTCCTGGAG	573.965	321.61	394.742	279.815	367.898
eca-mir-219-5p	20	33649538	33649560	+	22	GATTGTCCAAACGCAATTCTCG	6.23796	5.7379	7.34636	3.7497	9.51917
eca-mir-206-3p	20	49820638	49820659	+	21	GGAATGTAAGGAAGTGTGTGG	5.78408	2.64213	0.30684	5.84147	5.30785
eca-mir-133b-3p	20	49824746	49824767	+	21	TGGTCCCCTTCAACCAGCTAC	21.8823	21.3024	9.36908	23.2299	103.065
eca-mir-582-5p	21	13258886	13258908	+	22	TACAGTTGTTCAACCAGTTACT	4.15613	2.08374	5.43614	3.71081	4.92238
eca-mir-103a-3p	22	19043294	19043316	-	22	AGCAGCATTGTACAGGGCTATG	19475.3	17788	12675.5	15111	17307.8
eca-mir-103a-5p	22	19043332	19043353	-	23	AGCTTCTTTACAGTGCTGCCTTG	9.2449	6.5814	5.03789	8.74998	6.06973
eca-mir-499-5p	22	25813257	25813277	+	20	TAAGACTTGCAGTGATGTTT	1.74431	1.63326	3.37248	0.625958	2.01354
eca-mir-296-3p	22	45210458	45210479	-	21	AGGGTTGGGTGGAGGCTTTCC	1.36658	4.39355	0.783929	1.10117	0.874658
eca-mir-296-5p	22	45210494	45210514	-	20	GAGGGCCCCCCCCAATCCTG	5.25748	119.95	0.879718	1.16547	2.5271
eca-mir-1-5p	22	48433515	48433536	+	21	CATACTTCTTTATATGCCCAT	2.09834	1.43019	0.280222	0.759325	4.87477
eca-mir-1-3p	22	48433554	48433575	+	21	GGAATGTAAAGAAGTATGTAT	140.494	128.087	39.4768	125.68	1032.92
eca-mir-27b-3p	23	2317700	2317720	-	20	TTCACAGTGGCTAAGTTCTG	3904.7	1645.82	3489.28	2433.28	1855.55
eca-mir-27b-5p	23	2317740	2317762	-	22	AGAGCTTAGCTGATTGGTGAAC	18.1601	11.2942	7.20525	8.21459	8.53224
eca-mir-23b-3p	23	2317931	2317952	-	21	ATCACATTGCCAGGGATTACC	10625.3	8366.44	8873.41	9540.6	10892.6
eca-mir-23b-5p	23	2317969	2317989	-	20	GGGTTCCTGGCATGCTGATT	7.20282	4.49766	0.75556	3.78921	2.87839
eca-mir-7-3p	23	6798802	6798823	-	21	CAACAAATCACAGTCTGCCAT	132.709	102.294	144.794	123.458	117.082
eca-mir-7-5p	23	6798843	6798865	-	22	TGGAAGACTAGTGATTTTGTTG	10.7036	11.4052	20.1775	8.59564	12.3944
eca-mir-204	23	20137069	20137090	+	21	TCCCTTTGTCATCCTATGCCT	97.0171	78.9373	55.5706	56.1194	69.1035
eca-mir-491-5p	23	39789369	39789390	+	21	GTGGGGAACCCTTCCATGAGG	5.66348	5.71583	5.47959	4.49031	6.74028
eca-mir-31-3p	23	40415224	40415246	-	22	TGCTATGCCAACATATTGCCAT	9.2282	7.15975	8.26588	9.17368	14.239
eca-mir-31-5p	23	40415261	40415282	-	21	AGGCAAGATGCTGGCATAGCT	430.685	106.189	181.838	525.709	429.579
eca-mir-872-5p	23	44847410	44847431	+	21	AGGTTACTTGTTAGTTCAGGA	3.67384	1.65469	6.79558	3.36306	1.7623
eca-mir-872-3p	23	44847449	44847470	+	21	GAACTTTGCAGTAGCCTCCTA	2.9179	3.65237	1.53685	1.22649	2.10512
eca-let-7d-3p	23	54148822	54148843	-	21	CTATACGACCTGCTGCCTTTC	276.222	1304.63	186.682	140.58	197.483
eca-mir-299-5p	24	42896369	42896390	+	21	GGTTTACCGTCCCACATACAT	6.33442	12.3807	3.69439	5.63446	5.31709
eca-mir-376c-3p	24	42911146	42911166	+	20	ACATAGAGGAAATTCCACGT	6.75627	12.5928	4.01102	6.02928	5.94318
eca-mir-376d-3p	24	42911524	42911544	+	20	TCATAGAGGAAAATCCACAT	1.00493	6.1191	2.54337	1.39004	1.33319
eca-mir-487b-3p	24	42916571	42916591	+	20	TCGTACAGGGTCATCCACTT	9.24824	14.4415	3.90017	11.8767	8.47398
eca-mir-32-3p	25	14424858	14424878	-	20	CAATTTAGTGTGTGTGATAT	4.74264	4.54128	3.53835	2.23105	2.91361
eca-mir-32-5p	25	14424899	14424919	-	20	TATTGCACATTACTAAGTTG	58.3082	40.0278	92.2454	31.7346	56.5338
eca-mir-199b-3p	25	31553696	31553716	-	20	ACAGTAGTCTGCACATTGGT	15289.1	15969.1	28348.2	13553.8	24429
eca-mir-199b-5p	25	31553733	31553755	-	22	CCCAGTGTTTAGACTATCTGTT	6790.15	5676.1	4306.01	4488.59	5206.85
eca-mir-126-5p	25	37315408	37315429	-	21	TCGTACCGTGAGTAATAATGC	89116	54049.2	30397.8	48707.8	42352.4
eca-mir-126-5p	25	37315408	37315429	-	21	TCGTACCGTGAGTAATAATGC	56025.8	45205.9	26780.9	35498.2	28493.1
eca-mir-126-3p	25	37315446	37315466	-	20	CATTATTACTTTTGGTACGC	19196.5	11097.6	12993.5	11514.1	9376.88
eca-mir-99a-5p	26	15508992	15509013	+	21	ACCCGTAGATCCGATCTTGTG	37584.8	29755.4	18511.5	25506.4	21385.1
eca-mir-99a-3p	26	15509029	15509051	+	22	AAGCTCGCTTCTATGGGTCTGT	611.396	445.393	306.689	292.432	389.744
eca-let-7c-5p	26	15509725	15509746	+	21	GAGGTAGTAGGTTGTATGGTT	2019.08	2957.82	1895.2	2522.16	3260.8
eca-let-7c-3p	26	15509770	15509791	+	21	TGTACAACCTTCTAGCTTTCC	21.0298	17.1273	5.35716	7.25364	7.93105
eca-mir-126-5p	26	15553175	15553196	+	21	CCCTGAGACCCTAACTTGTGA	89116	54049.2	30397.8	48707.8	42352.4
eca-mir-126-5p	26	15553175	15553196	+	21	CCCTGAGACCCTAACTTGTGA	56025.8	45205.9	26780.9	35498.2	28493.1
eca-mir-125b-3p	26	15553214	15553235	+	21	CAAGTCAGGCTCTTGGGACCT	110.607	70.872	57.685	61.6664	59.9626
eca-mir-155-5p	26	23253377	23253399	+	22	TAATGCTAATCGTGATAGGGGT	128.15	86.4989	95.1624	94.2593	126.8
eca-mir-486-3p	27	3709572	3709593	-	21	CTCGGGGCAGCTCAGTACAGG	1146.29	60195.8	855.114	551.573	510.176
eca-mir-486-5p	27	3709612	3709633	-	21	TCCTGTACTGAGCTGCCCCGA	1132.35	59489.3	838.222	543.397	503.829
eca-mir-331-5p	28	20407844	20407865	+	21	CTAGGTATGGTCCCAGGGATC	12.8935	12.9715	9.86403	8.60106	10.7536
eca-mir-331-3p	28	20407880	20407900	+	20	CCCCTGGGCCTATCCTAGAA	1317.25	1066.15	539.058	860.912	703.479
eca-mir-33a-5p	28	38272572	38272591	+	19	TGCATTGTAGTTGCATTGC	49.6686	24.147	45.2012	41.391	40.898
eca-mir-33a-3p	28	38272612	38272632	+	20	AATGTTTCCACAGTGCATCA	25.3298	20.737	44.9752	30.8418	30.5363
eca-mir-1249	28	41193671	41193692	-	21	ACGCCCTTCCCCCCCTTCTTC	127.284	9835.64	148.96	146.52	131.418
eca-let-7a-5p	28	42016391	42016412	+	21	GAGGTAGTAGGTTGTATAGTT	11665.6	13851.1	11742.2	12299.1	17757.3
eca-let-7a-3p	28	42016439	42016460	+	21	TATACAATCTACTGTCTTTCC	199.397	170.67	275.97	232.97	234.337
eca-let-7b-5p	28	42017312	42017333	+	21	GAGGTAGTAGGTTGTGTGGTT	7048.53	7700.85	5917.65	6620.24	10422.1
eca-let-7b-3p	28	42017367	42017388	+	21	TATACAACCTACTGCCTTCCC	193.61	192.998	139.926	186.566	129.501
eca-mir-350-3p	30	1800095	1800116	+	21	TCACAAAGCCCATACACTTTT	155.002	140.58	126.85	89.3724	122.993
eca-mir-215	30	10337684	10337704	-	20	ATGACCTATGAATTGACAGA	2.11837	0.227772	0.811423	3.18672	1.09571
eca-mir-664-3p	30	10420843	10420865	-	22	TATTCATTTATCTCCTAGCCTA	11.0895	10.7562	8.74031	8.22539	7.74147
eca-mir-181b-3p	30	26398762	26398782	-	20	CTCACTGGACAATGAATGCA	18.9219	11.2564	14.6277	16.4015	10.7499
eca-mir-181b-5p	30	26398800	26398822	-	22	AACATTCATTGCTGTCGGTGGG	1027.97	849.101	565.211	985.35	1131.12
eca-mir-181a-3p	30	26398943	26398964	-	21	ACCATCGACCGTTGATTGTGC	1511.9	1129.92	818.193	735.341	894.603
eca-mir-181a-5p	30	26398982	26399004	-	22	AACATTCAACGCTGTCGGTGAG	33572.4	23657.2	10532.5	24019.5	17372.8
eca-mir-185-5p	Un0002	1055182	1055203	+	21	GGAGAGAAAGGCAGTTCCTGA	790.673	945.083	533.63	770.593	754.81
eca-mir-185-3p	Un0002	1055217	1055238	+	21	GGGGCTGGCTTTCCTCTGGTC	1.3948	2.2378	2.62938	1.21107	1.55424
eca-mir-1306-5p	Un0002	1103199	1103219	+	20	CACCTCCCCTGCAAACGTCC	449.178	2579.42	166.691	243.495	269.365
eca-mir-1306-3p	Un0002	1103239	1103259	+	20	CGTTGGCTCTGGTGGTGATG	13.1877	5.92691	4.27972	6.58208	5.08865
eca-mir-181c-5p	Un0116	11879	11900	+	21	ACATTCAACCTGTCGGTGAGT	48.2247	39.297	22.1498	29.3422	31.72
eca-mir-181c-3p	Un0116	11918	11939	+	21	CCATCGACCGTTGAGTGGACC	5.69538	4.88353	4.26991	3.9923	4.3638
eca-mir-181d-5p	Un0116	12046	12068	+	22	ACATTCATTGTTGTCGGTGGGT	8.183	4.67497	3.87004	4.9501	6.29314
eca-mir-181d-3p	Un0116	12091	12113	+	22	ACATTCATTGTTGTCGGTGGGT	8.183	4.67497	3.87004	4.9501	6.29314
eca-mir-2887	Un0288	226302	226326	+	24	GAGGGGCTCTCCGCACCGGACCCC	31.5464	17.1438	225.439	365.807	49.2341
eca-mir-221-3p	X	37090671	37090692	-	21	AGCTACATTGTCTGCTGGGTT	1779.51	1500.53	1828.35	973.714	1763.95
eca-mir-221-5p	X	37090712	37090732	-	20	ACCTGGCATACAATGTAGAT	14.1158	13.0357	12.9925	10.9476	10.447
eca-mir-222-3p	X	37091445	37091467	-	22	AGCTACATCTGGCTACTGGGTC	476.138	365.607	524.36	435.159	626.825
eca-mir-222-5p	X	37091485	37091507	-	22	GGCTCAGTAGCCAGTGTAGATC	6.74142	4.1548	12.6192	13.323	7.04417
eca-mir-532-5p	X	40068478	40068499	+	21	ATGCCTTGAGTGTAGGACCGT	1013.8	378.877	346.333	398.007	489.613
eca-mir-532-3p	X	40068515	40068536	+	21	CTCCCACACCCAAGGCTTGCA	79.3537	55.546	8.68898	55.8264	32.2599
eca-mir-188-5p	X	40068852	40068873	+	21	ATCCCTTGCATGGTGGAGGGT	167.995	69.0905	138.926	123.987	108.644
eca-mir-188-3p	X	40068891	40068911	+	20	TCCCACATGCAGGGTTTGCA	9.57828	7.25712	9.60672	5.75699	6.64499
eca-mir-500-5p	X	40073296	40073318	+	22	AATCCTTGCTACCTGGGTGAGA	46.4091	28.0985	28.0647	7.51873	23.3512
eca-mir-500-3p	X	40073335	40073357	+	22	TGCACCTGGGCAAGGATTCCGA	158.023	106.621	93.7452	102.908	127.958
eca-mir-362-5p	X	40073832	40073853	+	21	ATCCTTGGAACCTAGGTGTGA	51.2007	29.0392	38.349	20.2913	35.2694
eca-mir-362-3p	X	40073869	40073890	+	21	ACACACCTATTCAAGGATTCA	237.086	214.172	433.145	267.868	348.649
eca-mir-501-5p	X	40074579	40074600	+	21	ATCCTTCGTCCCTGGGTGAGA	9.29711	4.82354	4.75415	5.05033	5.08942
eca-mir-501-3p	X	40074616	40074636	+	20	ATGCACCTGGGCAAGGATTC	47.229	35.3257	57.3317	33.3819	48.3233
eca-mir-660-5p	X	40076545	40076566	+	21	ACCCATTGCATATCGGAGTTG	265.742	215.455	379.595	207.304	282.896
eca-mir-660-3p	X	40076581	40076601	+	20	CCTCCTGTGTGCATGGATTA	11.9259	6.9908	9.18641	8.71193	7.64327
eca-mir-502-5p	X	40077421	40077442	+	21	ATCCTTGCTATCTGGGTGCTA	7.64531	3.62186	5.61704	3.02793	4.54039
eca-mir-502-3p	X	40077458	40077478	+	20	ATGCACCTGGGCAAGGATTC	73.6273	59.3155	83.0815	42.6172	86.9113
eca-mir-98-5p	X	44776555	44776576	+	21	GAGGTAGTAAGTTGTATTGTT	150.686	85.9939	134.085	139.433	141.669
eca-mir-98-3p	X	44776613	44776634	+	21	TATACAACTTACTACTTTCCC	21.2781	13.8705	34.2201	37.1723	23.7063
eca-mir-1468-5p	X	46452252	46452272	-	20	CTCCGTTTGCCTGTTTTGCT	37.2668	24.5453	26.8974	34.096	32.3173
eca-mir-223-5p	X	48492614	48492636	+	22	GTGTATTTGACAAGCTGAGTTG	15.8636	14.448	19.8387	15.0713	20.1197
eca-mir-223-3p	X	48492656	48492678	+	22	GTCAGTTTGTCAAATACCCCAA	6202.5	6446.2	5827.53	4757.02	7997.97
eca-mir-421	X	55435829	55435851	-	22	ATCAACAGACATTAATTGGGCG	7.3149	10.4136	4.01104	5.98008	5.94503
eca-mir-374b	X	55436024	55436045	-	21	ATATAATACAACCTGCTAAGT	74.7186	34.786	41.7186	17.6306	58.0526
eca-mir-545-3p	X	55500434	55500456	-	22	ATCAACAAACATTTATTGTGTG	337.471	362.103	365.79	278.962	380.356
eca-mir-545-5p	X	55500473	55500493	-	20	TCAGTAAATGTTTATTGGAT	15.5903	7.30506	9.05418	4.49836	7.612
eca-mir-374a-3p	X	55500605	55500626	-	21	CTTATCAGGTTGTATTGTAAT	40.7581	34.7128	43.6688	25.4045	29.6346
eca-mir-374a-5p	X	55500635	55500656	-	21	TTATAATACAACCTGATAAGT	239.977	142.991	208.822	154.993	149.841
eca-mir-361-5p	X	65084152	65084173	+	21	ATCAGAATCACGCCTGGGGGA	127.967	155.396	43.7239	66.4915	73.0869
eca-mir-361-3p	X	65084190	65084211	+	21	TACCCCTGGAGATTCTGATAA	286.748	207.842	169.841	156.269	176.563
eca-mir-652-5p	X	86921335	86921356	+	21	CAACCCTAGGAGAGGGTGCCA	2.73735	9.48393	12.6299	5.47469	6.92745
eca-mir-652-3p	X	86921376	86921396	+	20	ATGGCGCCACTAGGGTTGTG	1.04091	2.67772	1.31513	1.53865	4.24998
eca-mir-363	X	106691886	106691908	-	22	AATTGCACGGTATCCATCTGTA	7.44368	8.69418	16.8192	7.27221	16.1379
eca-mir-20b-5p	X	106692352	106692374	-	22	CAAAGTGCTCATAGTGCAGGTA	19.9276	23.6531	19.2207	20.8543	18.131
eca-mir-18b	X	106692588	106692609	-	21	TAAGGTGCATCTAGTGCAGTT	5.38631	1.24203	6.76633	3.75379	2.62639
eca-mir-106a-5p	X	106692747	106692769	-	22	CAAAGTGCTTACAGTGCAGGTA	1427.32	1136.84	1154.07	981.385	1072.47
eca-mir-450b-5p	X	106948702	106948722	-	20	TTTTGCAATATGTTCCTGAA	28.4148	19.1099	30.1398	18.2459	22.7226
eca-mir-450a-5p	X	106948871	106948891	-	20	TTTTGCGATGTGTTCCTAAT	64.398	20.6207	38.5025	25.0585	28.8381
eca-mir-450c-5p	X	106949004	106949024	-	20	TTTTGCGATGTGTTCCTAAT	89.2496	35.2146	62.1801	37.2106	45.3578
eca-mir-542-3p	X	106949754	106949774	-	20	TGTGACAGATTGATAACTGA	40.4404	29.2892	42.2207	30.5331	36.0411
eca-mir-542-5p	X	106949791	106949811	-	20	TCGGGGATCATCATGTCACG	121.473	82.8645	91.7017	86.9174	97.7615
eca-mir-503-3p	X	106954620	106954642	-	22	GGAGTATTGTTCCTGCTGCCCG	13.2803	1.92936	8.56291	4.92584	6.28098
eca-mir-503-5p	X	106954660	106954682	-	22	TAGCAGCGGGAACAGTACTGCA	20.6116	21.5437	19.8416	19.4973	19.9829
eca-mir-424-3p	X	106954979	106954999	-	20	CAAAACGTGAGGCGCTGCTA	7.50075	3.06018	0.767101	8.94009	4.31878
eca-mir-424-5p	X	106955016	106955036	-	20	CAGCAGCAATTCATGTTTTG	2074.5	1709.34	2078.14	1484.1	1655.27
eca-mir-504-5p	X	110329602	110329622	-	20	GACCCTGGTCTGCACTCTAT	20.2643	74.5635	4.69741	11.5576	13.7951
eca-mir-505-3p	X	111378320	111378341	-	21	GTCAACACTTGCTGGTTTCCT	829.425	993.874	494.124	500.496	483.923
eca-mir-505-5p	X	111378357	111378378	-	21	GGGAGCCAGGAAGTATTGATG	67.7451	94.1295	21.6414	54.4024	44.14
eca-mir-224-3p	X	120688693	120688714	-	21	AAATGGTGCCCTAGTGACTAC	7.84192	4.59249	1.95718	3.16129	2.9287
eca-let-7d-5p	23	54148876	54148897	-	21	AGAGGTAGTAGGTTGCATAGT	2148	2067.55	1866.65	1519.92	2652.4
eca-let-7f-3p	23	54150761	54150782	-	21	CTATACAATCTATTGCCTTCC	37.5016	39.7664	58.0502	45.4671	40.2712
eca-let-7f-5p	23	54150817	54150838	-	21	TGAGGTAGTAGATTGTATAGT	4207.25	3425.34	3316.84	3094.05	3608.29
eca-mir-342-5p	24	42060872	42060893	+	21	GGGTGCTATCTGTGATTGAGG	12.7219	7.74402	2.8094	9.726	6.95444
eca-mir-342-3p	24	42060913	42060935	+	22	CTCACACAGAAATCGCACCCGT	1153.58	1089.99	573.014	858.591	714.454
eca-mir-345-5p	24	42228004	42228024	+	20	CTGACTCCTAGTCCAGTGCT	302.777	192.24	182.077	213.44	211.223
eca-mir-345-3p	24	42228041	42228062	+	21	CCTGAACTAGGGGTCTGGAGG	9.66571	6.19641	12.5164	10.6074	9.86066
eca-mir-127-3p	24	42747047	42747067	+	20	CGGATCCGTCTGAGCTTGGC	3.83056	4.42111	1.11826	2.69413	2.18428
eca-mir-136-5p	24	42748689	42748710	+	21	CTCCATTTGTTTTGATGATGG	4.89945	2.94076	0.937349	2.73315	1.44833
eca-mir-136-3p	24	42748724	42748744	+	20	TCATCGTCTCAAATGAGTCT	3.18722	5.92439	1.79045	2.15936	1.80281
eca-mir-379-5p	24	42894648	42894668	+	20	GGTAGACTATGGAACGTAGG	8.2395	11.0438	1.97311	6.96756	6.24601
eca-mir-224-5p	X	120688739	120688760	-	21	CAAGTCACTAGTGGTTCCGTT	69.4843	49.9349	130.817	81.5694	82.7423
new-eca-mir-004	1	3098488	3098509	22	-	AGAGCCCAGCGCCAGGCTCCC	5.01624	13.3484	280.399	277.582	163.108	2
new-eca-mir-007	1	10810996	10811015	20	+	GCGTGGGTGGGCTGGGCAG	7.53677	6.96768	35.4058	106.846	29.1796	2
new-eca-mir-014	1	21386891	21386911	21	+	TCTGTGTTTGTAAAATTTAA	82.1989	12.6575	29.8023	7.5202	19.4235	2
new-eca-mir-016	1	26565953	26565974	22	-	GAGCAGCACCATGGCGCCAAT	409.708	339.093	343.586	320.848	380.447
new-eca-mir-019	1	32153087	32153109	23	+	ACTAAGGCACAGACAGATGTGG	10.6157	9.2719	22.798	17.5216	140.139
new-eca-mir-023	1	37800095	37800116	22	+	ATCCCTGTCCAGTGCCGTGGT	0.293399	1.4604	28.0862	18.8382	91.4847
new-eca-mir-026	1	45514576	45514594	19	+	TTAGTTCTGAGCTGACAT	71.8987	45.3261	46.7355	41.1743	77.473	2
new-eca-mir-028	1	61368520	61368541	22	-	TACACTTTGCTCCAACAAAGG	24.4938	30.2833	19.0654	24.6296	23.7452
new-eca-mir-033	1	75317567	75317588	22	-	CACTACTTACACCTCAGGCAG	26.6847	39.7288	10.8136	31.4761	46.509
new-eca-mir-036	1	77327884	77327905	22	+	GCTACACCACTCATCAAACCA	18.146	18.4752	42.3529	18.24	117.269
new-eca-mir-042	1	89070552	89070573	22	-	CGACCTGCTTCTGGGTCAGGG	225.693	156.995	3033.51	674.843	2378.06	1
new-eca-mir-043	1	89070588	89070610	23	-	ACGTTCGTGGGGAACCTGGCGC	87.8488	45.4118	370.412	240.834	148.503
new-eca-mir-044	1	89071365	89071387	23	-	ACCCGCTCCGGGGACAGTGCCA	200.259	86.8257	937.144	859.472	341.703	1
new-eca-mir-045	1	89071482	89071504	23	-	GCCGCCGGTGAAATACCACTAC	1775.56	12595.3	116197	174630	44902.8	1
new-eca-mir-046	1	89071619	89071636	18	-	CCAGCGAAACCACAGCC	81.7622	105.05	2550.62	1624.3	2416.24	4
new-eca-mir-047	1	89075574	89075594	21	-	GCCCTGGCGGAGCGCTGAGA	49.3648	60.2616	1142.21	1454.49	1869.32	1
new-eca-mir-048	1	89075620	89075649	30	-	CCGATTGGATGGTTTAGTGAGGCCCTCGG	130.562	89.0465	441.767	312.185	153.756	1
new-eca-mir-049	1	89077056	89077078	23	-	GGCTTTGGTGACTCTAGATAAC	92.2466	64.011	317.11	207.208	135.786	1
new-eca-mir-050	1	90229555	90229576	22	+	GGTGCTTTGCTTTGGCATTCG	3.98742	3.71488	3.24569	4.64253	4.60337
new-eca-mir-051	1	92559515	92559533	19	-	CCTACAGGTGTCACCCTG	0.325666	0.821752	30.7358	20.6694	116.569	4
new-eca-mir-056	1	109596925	109596946	22	-	GCACACAGAGTAGAACCAGCC	5.96069	12.3127	7.75515	16.1245	4.94224	1
new-eca-mir-061	1	125862252	125862274	23	-	TGGTGTCCCATTTTAGTGCCTG	7.14242	14.7276	3.18894	10.6964	6.91127
new-eca-mir-062	1	129287399	129287420	22	-	TTCATCATAATCATCATTGAC	196.08	204.021	161.106	124.31	165.147
new-eca-mir-064	1	132521815	132521836	22	-	CTACCCTTTAAATATAGCACC	96.32	69.9543	8.93896	38.9483	44.3862
new-eca-mir-071	1	158209027	158209049	23	+	AGCGTGACAGGGATGGAGCTGG	0.200977	2.46526	0.420334	2.61639	5.72243	3
new-eca-mir-075	1	162010943	162010960	18	-	ATCCCACTCCTGACACC	795.129	406.919	232.28	430.35	354.928	4
new-eca-mir-076	1	168005587	168005608	22	-	CTGATCTCGGAAGCTAAGCAG	24.4392	20.8896	1475.16	355.788	436.505
new-eca-mir-079	1	171378501	171378522	22	+	CTGCGTTCGCGCTCTCCCCTG	110.366	76.7372	63.3452	82.7042	84.4069
new-eca-mir-080	1	174891028	174891048	21	+	TCGTTTCTTCGGTCACTCGG	0.0964674	0.343293	10.7735	6.91564	123.713
new-eca-mir-082	1	183353826	183353847	22	+	CTGGGGGCTGGAGACACAATG	4.14428	26.9139	50.715	31.341	1468.86	1
new-eca-mir-084	1	185521781	185521803	23	+	GTGCCTGGGCGACAGCCATCCC	118.129	96.0116	71.5148	93.7628	112.564
new-eca-mir-099	2	19075601	19075621	21	-	CTCTGTACTGACAGAACTTG	757.122	491.737	593.886	517.997	469.877
new-eca-mir-104	2	31082171	31082192	22	-	ACTGGACTTGGAGTCAGAAGT	173.788	122.529	64.0139	79.8316	91.2339	2
new-eca-mir-108	2	34252432	34252453	22	+	AAGTGCAGTCTGACAGGATCA	1.27815	142.531	2.43339	1.21107	1.55819
new-eca-mir-111	2	40530697	40530718	22	+	TGAATTGCAAATGCGCCACAG	5.22555	4.21182	2.32076	5.41727	4.70795	1
new-eca-mir-112	2	40840593	40840613	21	+	CGAGGAGCTCACAGTCTAGT	1458.21	1129.66	1144.65	985.224	1094.32	1
new-eca-mir-113	2	41401935	41401955	21	-	GGTAGCCAAATGCCTCGTCA	152.216	111.754	1257.46	789.477	466.295	1
new-eca-mir-114	2	42381093	42381111	19	+	TTAGTTCTGAGCTGACAT	72.7871	46.3444	47.492	41.8156	79.6436	2
new-eca-mir-138	2	116862809	116862830	22	+	AACACTCCATCTTGGTTAAGA	9.29297	10.1529	6.71045	9.22732	9.55912	1
new-eca-mir-139	2	118154548	118154569	22	+	CATCTGTGGGATTATGACTGA	233.176	59.7392	623.969	384.57	354.735	1
new-eca-mir-141	3	2548623	2548642	20	-	CCCGCGGTCCCCCAGACCC	138.525	88.0444	91.2831	192.823	115.974
new-eca-mir-151	3	22928751	22928772	22	+	CGATTCCCGGCCAATGCAGCA	257.162	104.262	34.9568	103.315	106.641
new-eca-mir-158	3	36417096	36417116	21	-	ACCTGCTTCTGGGTCAGGGT	26.0128	18.6714	423.392	177.428	188.83	2
new-eca-mir-159	3	36417499	36417526	28	-	GACCGTCGTGAGACAGGTTAGTTTTAC	160.922	90.3	612.622	316.595	361.692	1
new-eca-mir-162	3	40108755	40108776	22	-	ATGGTGTCCCTAGAGCCGTAA	5.10853	11.3885	0.951534	6.58128	7.45029
new-eca-mir-163	3	40469401	40469422	22	-	CCATCTTGGCAATGGATCCTC	0.389866	1.27729	28.6936	23.3781	160.719
new-eca-mir-167	3	56777174	56777195	22	-	CTTCACTTTGCTCCATGTAAG	33.3168	44.8043	24.1051	21.727	32.3664
new-eca-mir-172	3	79249502	79249523	22	-	AAGACCCTGTTGAGCTTGACT	112.236	74.7256	431.91	246.554	253.264	1
new-eca-mir-173	3	85663543	85663565	23	+	GCACAGTGGCTAAGTTCATGCG	51.9603	49.2698	37.0098	35.904	42.3945
new-eca-mir-183	3	107317706	107317726	21	+	TGCTAGTTCTGAGCTGAGGC	598.949	447.841	140.691	236.788	362.258	2
new-eca-mir-186	3	115113856	115113875	20	-	TCCCGTGGAGCAGAAGGGC	18.4536	10.4693	436.4	364.336	111.166	1
new-eca-mir-188	3	116041054	116041072	19	-	CCCGGTCCCTCCACCCGC	10.1292	13.8094	113.521	184.861	113.101	3
new-eca-mir-194	4	4185396	4185417	22	+	ACACAGGCATCTTGGTGCCTC	35.0332	38.3187	28.587	27.8394	35.7317	3
new-eca-mir-195	4	5395449	5395467	19	+	GCCCAGTGCTCTGAATGT	107.76	48.7743	417.387	279.45	173.547	4
new-eca-mir-200	4	17596440	17596457	18	+	GGGGCCGTGGAGGTGGT	1544.32	960.379	429.79	898.831	735.883	4
new-eca-mir-203	4	21397925	21397942	18	-	AGGAGTCTAACTGCAAT	37.4643	59.3672	683.247	260.001	953.194	4
new-eca-mir-206	4	37989362	37989382	21	+	GGGACAGCCCGGTGCTCCAG	157.284	57.2863	16.0982	47.7874	42.4363	3
new-eca-mir-207	4	37993574	37993603	30	+	TCCACTGGCCCCGCAGGACCTCCTGGACT	117.655	62.218	48.5439	50.0009	72.6719
new-eca-mir-208	4	38008352	38008373	22	+	CCTCATGGCCCCGTGGGTCCC	325.195	86.5923	49.3732	68.5342	76.5667	1
new-eca-mir-209	4	38010416	38010433	18	+	CCACCCAGAGTGGAGCA	421.317	217.268	45.9267	159.533	167.24	4
new-eca-mir-212	4	56857601	56857623	23	-	ACATAGACACACACACAAACAC	613.186	523.507	335.28	454.627	511.766	1
new-eca-mir-222	4	95567034	95567052	19	+	ATAGTTCTGAGCTGAACG	64790	38210.1	80902.3	53749.3	103518
new-eca-mir-224	4	101065132	101065153	22	+	CCCCACAACCGTGTTTGACTG	122.264	104.35	1832.5	1678.82	1842.26
new-eca-mir-226	4	104939119	104939140	22	-	AGCATGGCACTCATGAACGTG	19.4545	64.067	34.6818	10.835	14.0675
new-eca-mir-231	5	5533375	5533392	18	+	CGCTGGAGGAGCTGAGT	5533.28	3219.85	7839.75	5357.82	9048.9	4
new-eca-mir-234	5	19811593	19811614	22	+	TTGTGCAGTCTAGTAAGATGA	1.62	182.351	2.44583	1.75321	1.88859
new-eca-mir-240	5	36050302	36050323	22	+	CGATTCCCGGCCCATGCAGCA	21.0254	246.257	8.43439	13.7832	12.9604
new-eca-mir-241	5	37594616	37594636	21	-	TCCCTGAGACCCTGGCCAAG	29.8036	22.7318	11.2021	20.3002	15.8234	1
new-eca-mir-248	5	64748183	64748204	22	+	GCTTTGCTATTACAATATGGC	9.53436	10.3628	188.506	56.7823	112.012
new-eca-mir-249	5	68502354	68502374	21	+	ACGCCTGCATGTGTGTTTGT	2847.53	2259.95	2061.82	2767.59	2136.92
new-eca-mir-251	5	72072160	72072182	23	-	GCCCATTCTATCCCAGTACAGC	16.1829	13.6141	270.236	182.505	47.0335
new-eca-mir-252	5	73352587	73352609	23	+	CTCAGTTTTACCCTATGTGCTG	2.72507	2.52661	2.7509	2.9702	2.04557
new-eca-mir-254	5	79469222	79469243	22	-	GCCACAGCCATCTTGGTGCAG	14.9368	16.7206	8.49915	18.3466	10.9622
new-eca-mir-261	6	7729190	7729211	22	+	GGATGCAGTGACTGCCCCTCT	1.59173	97.8687	2.55667	1.63527	1.01788
new-eca-mir-262	6	7784304	7784325	22	-	TGGTGTCCCAACCTGGTGCCT	9.59423	22.8615	0.657127	12.0241	13.3699
new-eca-mir-263	6	8764901	8764922	22	+	CCTGTACTGAGCTGAGGGGAG	2.49587	140.452	3.51977	3.58958	1.62755
new-eca-mir-264	6	8776083	8776104	22	+	GGACATGACTCTTATTTATCT	0.872203	231.277	0.446952	1.84836	1.70804
new-eca-mir-265	6	8896955	8896975	21	+	CCCTGTCCTCCAGGAGCTCA	3293.67	2403.64	2061.68	1960.67	2046.96	4
new-eca-mir-268	6	19108795	19108812	18	-	GCCCAGTGCTCTGAATG	106.016	50.0683	385.193	260.446	152.804	4
new-eca-mir-270	6	21341386	21341408	23	-	CACGCCTGCATGCACACCCACA	10.4829	7.44498	4.66815	6.5511	6.0745
new-eca-mir-271	6	26281220	26281241	22	-	CTGTGGCACCACTACCTGCAG	306.753	101.229	16.7632	76.6698	93.4196	2
new-eca-mir-272	6	26400255	26400275	21	+	CCTGTACTGAGCTGTTTTTG	11.383	476.157	9.50304	5.7944	5.22417
new-eca-mir-279	6	33596843	33596863	21	+	CACAGGGTAGATGGTGCCTC	40.2749	46.51	27.9361	34.3494	34.1151	2
new-eca-mir-286	6	66135451	66135473	23	+	ATTTCACTCAGATACATAGAAA	0.205023	0.660084	0.125927	0.592493	42.4545
new-eca-mir-305	7	3938895	3938916	22	-	CTCTGCCCGCTCTCTGTCTTA	13.9676	152.106	5.32704	10.2588	7.23561	2
new-eca-mir-307	7	12713021	12713047	27	-	GGATTATGACTGAACGCCTCTAAGTC	10.161	10.4881	137.505	65.9908	32.5637	1
new-eca-mir-316	7	30425176	30425197	22	+	AGGTCAAAAGGGTCCTCGAAA	159.655	169.062	110.957	144.068	92.1931
new-eca-mir-322	7	49988413	49988432	20	-	CGTTGGTCTCGGCGCCAAG	43.248	114.258	35.5617	76.084	35.4775	1
new-eca-mir-326	7	68693584	68693604	21	-	GGAGACCCGCCTTCCTCCAG	197.967	256.194	230.231	194.642	151.637
new-eca-mir-327	7	68758391	68758410	20	-	CTTCAGTGATGACACGATG	18.9484	9.60242	220.968	89.8438	47.143	4
new-eca-mir-328	7	68862641	68862661	21	-	GAGATGCCCGCATCCTCCAC	7.20297	145.661	2.92202	3.92537	5.44579	1
new-eca-mir-329	7	73936648	73936669	22	-	TGGCAAGGATTTCACCCCAGA	0.611022	1.0604	163.384	18.086	4.52848
new-eca-mir-331	7	75274310	75274329	20	+	GGCTCAGTTCAGCACCTTT	282.658	169.487	209.554	186.742	191.316	1
new-eca-mir-335	7	82117441	82117459	19	+	ACTCTTGGCAATGCTAGA	0.293399	2.34826	72.7125	46.6122	306.206	1
new-eca-mir-340	7	93357955	93357975	21	+	GGTGTCCCATCTTGGTATCC	156.208	209.417	213.566	192.23	160.291
new-eca-mir-349	8	12290761	12290781	21	-	CAGCACTTTGCTCCAACAGG	15.0888	17.4977	8.99305	12.7418	10.9781	1
new-eca-mir-352	8	13810407	13810425	19	+	GCAATTTTTGACAGTCTC	3.29164	2.26832	132.695	63.6008	18.5398	1
new-eca-mir-354	8	18348058	18348075	18	-	CACAGGGATAACTGGCT	57.7789	27.1973	550.04	164.896	86.395	4
new-eca-mir-367	8	29416175	29416197	23	+	GGCTCAGTTCAGCAGGATCCTC	244.329	147.134	346.303	198.199	182.883
new-eca-mir-371	8	34925708	34925728	21	-	GAAGTGCAGTGGCTGCCCTA	1.53158	90.599	0.936473	0.98651	0.619468	1
new-eca-mir-373	8	37924579	37924596	18	+	GAGCCCGGCTAGCGTGC	20.818	13.4969	288.54	122.77	143.546	1
new-eca-mir-375	8	41194953	41194975	23	+	GGACAGGGTTCTTGGTGCCTCT	213.07	217.346	137.64	158.282	194.767
new-eca-mir-377	8	56983537	56983558	22	-	TGGAATGTTTTCTTCAGACAT	45.4677	37.172	22.514	55.6471	266.309
new-eca-mir-380	8	66505441	66505462	22	+	AAAGTCTCATCTACCTTGGTC	6.86939	6.01435	1.76208	5.42794	3.5397
new-eca-mir-383	8	72965185	72965206	22	-	GTTCACGTCAGACTATTTTAG	1.07723	89.2527	1.7887	0.554273	0.712386	1
new-eca-mir-389	8	93730141	93730162	22	-	AGCCACTTCTCTTTCACCCGC	1.80489	79.9842	2.03878	2.77056	2.13187
new-eca-mir-394	9	16120530	16120551	22	+	ACGTTAACTCATTTAATTATC	107.197	85.3134	29.5756	37.517	29.5221
new-eca-mir-401	9	42574057	42574079	23	-	CAACACTTTGAGAACCACTGGT	2.76538	22.9726	2.05649	1.87854	78.313
new-eca-mir-403	9	47066910	47066928	19	-	ACATTTGTAGGATGTGAG	41.3024	31.4609	172.188	64.3793	57.719	4
new-eca-mir-410	9	68531488	68531509	22	-	CATGTCATCTGCAGCACAGTC	39.4049	13.62	21.2039	48.6477	24.347
new-eca-mir-412	9	69494020	69494038	19	-	GACACCTTCTGAGCCACA	8.14345	3.90559	163.187	77.6168	50.9193	4
new-eca-mir-415	9	71186904	71186925	22	-	GTGTTTGTGGGCTGACCTTCC	652.681	388.357	322.5	312.397	349.339
new-eca-mir-430	10	14484463	14484485	23	+	GGAGGAGCTCACAGTCTAGTAA	86.943	99.3634	68.7653	62.8539	84.5096
new-eca-mir-434	10	19025349	19025366	18	+	TCCCACTCCTGACACCA	742.203	351.168	195.498	386.933	308.973	3
new-eca-mir-435	10	19316946	19316966	21	+	CCAGTGATGAGGACTTCTCC	67.1249	40.8191	1057.4	506.628	314.769	1
new-eca-mir-442	10	26933838	26933859	22	-	CGGCCCTGGCGGAGCGCTGAG	3.52541	5.47835	75.2068	210.157	128.588	1
new-eca-mir-443	10	29022547	29022571	25	+	TCTTGGTGGTAGTAGCAAATATTC	16.5276	6.08878	325.717	149.171	61.2843
new-eca-mir-451	10	55126625	55126646	22	-	GGCCTCACGATCCTTCTGACC	53.1423	34.2862	257.667	345.714	126.241	1
new-eca-mir-452	10	55126736	55126754	19	-	AGGCGAGCTCAGGGAGGA	98.4281	76.495	1085.69	411.772	998.952	3
new-eca-mir-458	10	74826758	74826780	23	-	CTTCACACTGAGCTGCCCGCCT	4.90807	329.425	5.00162	3.52251	3.57887
new-eca-mir-461	10	78213116	78213135	20	+	CCAGAACAAATTAGGCATC	3.96757	3.80749	69.8932	76.0237	58.3398
new-eca-mir-464	11	3854302	3854319	18	+	AGTGATGACGTGAACTG	1.77662	0.592502	145.541	68.5048	13.9105	4
new-eca-mir-469	11	8665231	8665250	20	-	TCTCCAAGGTGAACAGCCT	13.9562	13.2734	174.469	90.6003	99.7012	1
new-eca-mir-482	11	25434716	25434737	22	-	TTACATCTCAATCTAGTCAAC	41.6715	28.2656	166.056	99.4262	69.3869
new-eca-mir-483	11	25913393	25913415	23	-	CGCCCCAGACCAGGAATTCGGC	398.229	155.262	65.8392	117.379	103.588	1
new-eca-mir-484	11	25913484	25913506	23	-	ACACCGGAGCCTGGGGCAAGAC	112.804	45.2335	30.719	39.6435	45.7791	2
new-eca-mir-485	11	25913664	25913684	21	-	CGGGCCGAGGGCAACAGCCG	224.459	79.9039	62.6049	92.5219	120.178	2
new-eca-mir-486	11	25915301	25915328	28	-	ACAAGGTCCCTCTGGAGCTTCTGGTCC	86.9587	24.0167	17.6768	21.3069	31.446
new-eca-mir-487	11	25915936	25915958	23	-	TGGTCCTGCTGGTCCCATCGGC	142.644	57.6298	45.4429	29.4413	84.4809
new-eca-mir-488	11	25921787	25921807	21	-	ACTGGAAGCCCTGGCAGCCC	321.249	143.254	26.6281	95.0578	124.617	1
new-eca-mir-489	11	25923174	25923194	21	-	ACAGCCTGGTGCTAAGGGTG	137.201	25.4907	13.2454	22.8484	25.5939	2
new-eca-mir-490	11	25923375	25923393	19	-	AGCTGGTCCCCAAGGAGC	210.689	52.5212	22.0593	55.5747	49.553	4
new-eca-mir-491	11	25924766	25924786	21	-	CCTGGAACAGCTGGCCTCCC	201.476	89.4886	31.2689	62.2921	59.0343	2
new-eca-mir-492	11	25929361	25929379	19	-	GGCCACGCATGAGCGGAC	78.4888	20.6508	73.2206	45.4757	57.927	3
new-eca-mir-496	11	37825741	37825763	23	+	GGACATCTGAGCTGCAGGCTCA	2.68138	213.865	2.47595	3.06468	1.97488
new-eca-mir-497	11	38138712	38138733	22	-	GAAGTGCAGTCTGACGGGGGA	37.5884	3397.25	60.6233	39.9756	30.8304
new-eca-mir-501	11	42750709	42750730	22	-	CCTGTCCTGCTCCGCCCCCAG	3.29978	551.199	3.5774	1.30884	1.8735	1
new-eca-mir-502	11	43023078	43023099	22	+	CCCCAAACCAGACACAATGAT	0.30149	1.02809	6.99138	0.656799	105.677
new-eca-mir-506	11	50629908	50629929	22	-	GTATTTCCTTTTTTTTTCTTT	1.00898	69.2211	0.46026	0.695018	0.610996
new-eca-mir-518	12	9881931	9881953	23	+	CCTGGCCTGAGCTGCCCCGGAC	5.10505	307.307	4.74977	3.48429	3.20402
new-eca-mir-524	12	23073808	23073829	22	-	ACCAGTGATGAGTTCAATACC	119.278	79.4901	286.757	199.108	63.7402	1
new-eca-mir-526	12	25655615	25655636	22	+	TGCTGGTGGTTGGCACTCCTG	327.502	92.6495	22.5664	73.6661	88.9422	3
new-eca-mir-532	13	949443	949462	20	+	CATTTGTGGGCTGACAGGA	114.705	11.5862	178.339	93.0331	86.5822	2
new-eca-mir-540	13	9755753	9755774	22	-	TCCCTGAGACAAGCCAGGTGT	495.62	480.863	247.851	374.695	264.748
new-eca-mir-544	13	12280012	12280032	21	+	CCCTGTCCTCCAGGAGCTCA	2482	1773.05	1726.12	1492.49	1586.15	4
new-eca-mir-558	13	35302372	35302389	18	+	CCCCAGCATCTCCACCA	212.53	105.376	80.4889	139.795	102.116	4
new-eca-mir-563	14	1262037	1262058	22	+	CTGGTGATGATAGACCACATT	431.768	181.786	194.644	156.252	91.4358
new-eca-mir-571	14	8530604	8530624	21	+	ATCTCCCTCGAGCCCCGCAA	0	0	5.32335	2.74172	14.2605
new-eca-mir-580	14	28514359	28514376	18	+	ATGTCTTGGCAATTCTC	6.72967	2.20655	166.466	40.461	47.4413	4
new-eca-mir-591	14	49158909	49158928	20	+	GTATCTGCACACACACCCA	1460.36	1054.06	1198.49	1513.78	1036.44	2
new-eca-mir-594	14	52696145	52696166	22	+	TATTTCCTTAAAAAGGAGGAG	17.6454	2759.81	23.0952	22.9305	21.7828
new-eca-mir-599	14	88625938	88625957	20	-	GGACAACAAGGAGAACAAA	40.2589	1015.65	62.8436	56.6172	56.0976	1
new-eca-mir-604	14	92579501	92579518	18	+	TGGGCGAGGCCCCTGTC	45.5506	24.4066	361.479	231.37	144.302	4
new-eca-mir-606	15	1406793	1406810	18	-	ATCCCACTCCTGACACC	772.132	383.082	215.105	412.106	339.347	4
new-eca-mir-608	15	12373842	12373860	19	-	GTCTCCATGTCTCTGAGC	135.625	277.05	76.4136	219.759	178.752	4
new-eca-mir-614	15	28595704	28595725	22	+	CTCTCTTCCCTTCTCCCCAGC	7.89432	118.916	4.09529	6.98152	6.16608	2
new-eca-mir-619	15	36960661	36960682	22	-	GAAGTGCAGTCTTCATTCTAT	2.34362	223.906	3.98267	2.23105	2.41514
new-eca-mir-622	15	50395011	50395028	18	-	GACAGTGCCAGGTGGGG	95.3793	33.7516	87.1785	105.738	53.7955	4
new-eca-mir-623	15	55713127	55713148	22	-	TGTAAACACCCGACACCTGAT	121.35	84.7376	53.3339	56.6736	91.5034
new-eca-mir-627	15	69016587	69016604	18	+	TCAGAGGCTCGGTGGAT	2.28718	2.02671	264.039	4.74981	75.0716	4
new-eca-mir-632	15	77884857	77884877	21	-	TACCACAGGGTCTCCAACAC	20.4622	27.2496	25.9514	24.7867	23.9752
new-eca-mir-633	15	77893465	77893486	22	+	AACACTTTGCTCCAGCCAAGT	17.2429	13.729	4.89514	13.4436	9.67056
new-eca-mir-634	15	78051994	78052013	20	+	GTATCTGCATGTGTGTGGT	1471.08	1060.14	1210.03	1527.97	1040.95	2
new-eca-mir-636	15	87953448	87953465	18	+	TCAGAGCGATAACAAGC	47.7349	63.9449	337.079	69.703	161.908	1
new-eca-mir-638	15	89889620	89889640	21	-	CCAGGCTCAGTCCCCTCCCG	36.4966	165.678	18.6247	29.9242	31.5894	3
new-eca-mir-644	16	4049987	4050009	23	-	ATGGTGTCCCATCTTCCACAGG	48.9846	74.127	45.478	69.8238	55.9923
new-eca-mir-649	16	9030453	9030474	22	+	CCTGGCAGTCTAGTGGTTAAG	1.99373	108.781	2.13986	0.993889	1.1664	1
new-eca-mir-656	16	24801141	24801163	23	-	CTTCACTCTGCTGGTTGTAAGT	7.96646	8.23621	3.5809	6.12967	4.26903
new-eca-mir-662	16	37244561	37244580	20	-	CACATCCAAGGAAGGCAGC	25.6302	20.2483	75.4283	214.669	172.192	2
new-eca-mir-664	16	39849847	39849866	20	+	CCAGCTAAGGTCCCAGAGG	83.2308	37.4572	8.69425	28.0647	37.7953	1
new-eca-mir-667	16	48161640	48161661	22	+	GAACTGGGTCCCAGGAATCCA	327.952	314.153	228.368	254.751	240.551	2
new-eca-mir-671	16	61969622	61969643	22	-	CCCCTAGTTTGGTCTTCCTAT	259.948	70.8101	72.6011	60.1628	136.191
new-eca-mir-672	16	65218633	65218654	22	-	ACCACAGGGTAGAACCATCCT	49.7161	68.492	99.8846	64.4304	58.6472
new-eca-mir-677	16	86468965	86468985	21	+	GCCACACTTTATGGAGTTGG	0.598934	1.34488	7.13061	4.64372	27.6795
new-eca-mir-681	17	15214832	15214853	22	+	TTTCCTCTGGAGCCAGGTGTC	42.653	39.2389	22.3287	28.5183	24.1631
new-eca-mir-685	17	31883097	31883118	22	-	CACTACTTGTGTGACAGCACT	0.490379	0.240126	0.140111	59.5227	0.791544
new-eca-mir-687	17	54064642	54064663	22	-	CTACGTTACATCATTGCATGT	210.917	222.224	35.9298	44.4454	86.3309
new-eca-mir-690	17	68539082	68539104	23	-	TAGGTTGAAACGAGGAACATTC	3.39663	2.91605	2.93445	2.51992	2.55913
new-eca-mir-699	18	3355044	3355065	22	+	GTGTATGTGTCAAGCGGTCAG	166.792	12.4549	26.5079	245.138	52.6447
new-eca-mir-710	18	31870993	31871014	22	+	TGGTGTCCTGCTGATTGTAAG	6.21792	14.5719	0.965718	8.24739	8.00569
new-eca-mir-720	18	65021749	65021769	21	+	AGACATGCAGTGAGGTCTGG	841.225	564.819	675.391	598.855	531.321	2
new-eca-mir-723	19	337002	337019	18	+	TGCCAGGTGGGGAGTTT	58.0737	28.4495	306.193	224.131	86.0202	4
new-eca-mir-730	19	25760984	25761005	22	-	ACTGGACTTGGAGTCAGAAGG	1892.88	1261.19	683.568	916.071	898.301	2
new-eca-mir-735	19	34887215	34887236	22	+	ATCCCAGGCTTCCATCTGAGT	297.545	145.54	47.9254	68.2579	75.3646
new-eca-mir-740	19	41144502	41144523	22	+	AACACTTACACTTGGTGCCTG	9.99199	14.7081	1.98732	10.2519	9.32137
new-eca-mir-741	19	43868438	43868457	20	-	TCGAGGAGCTCACAGTCTA	179.923	115.173	140.656	95.2982	137.642	2
new-eca-mir-744	19	53898747	53898768	22	-	CAACACTTTGCTCGTGTGCCA	8.29584	13.0689	8.01227	5.89035	9.93951
new-eca-mir-747	20	196352	196373	22	-	GATGCAATGTCCATTCAATGG	229.426	354.093	34.1127	40.0037	52.5516
new-eca-mir-748	20	1329409	1329430	22	-	TGGTGAGAGTAGATGGTGCCT	4.2446	8.86905	3.31311	7.85008	5.79333
new-eca-mir-752	20	11732302	11732323	22	+	CACAATGTGTGAACCTGGTCA	374.963	112.499	22.0884	96.1906	112.468
new-eca-mir-754	20	13072297	13072315	19	+	AACCTTCTGAGCCAGTAC	15.8624	21.6171	1006.4	479.805	499.981	1
new-eca-mir-758	20	20916149	20916169	21	-	TCTGAGCCACACACATATCT	5.90872	6.11108	82.8771	124.194	43.399	1
new-eca-mir-761	20	28878460	28878481	22	-	AGCCATGTCCACTCTACAGAT	280.518	291.128	100.627	147.36	94.5714
new-eca-mir-765	20	37218642	37218663	22	-	TATCTGCTCCATCTTGGTGCC	6.2945	6.98225	6.24667	5.66463	6.1936
new-eca-mir-767	20	42340488	42340506	19	-	GCGCTCCTCAGATCCTCA	150.844	98.1272	127.173	89.9776	190.451	3
new-eca-mir-768	20	42497121	42497143	23	-	ACCTGGAAACGAGGTTCATTCC	8.00639	9.59417	6.94987	6.39969	6.70321
new-eca-mir-770	20	43675179	43675196	18	+	CCCCGGCATCTCCACCA	2892.64	1601	752.62	1682.54	1486.06	3
new-eca-mir-772	20	48250474	48250492	19	+	CGCACATGCAATCCTGGG	13.246	11.516	52.7508	128.886	52.4037	2
new-eca-mir-774	20	48662052	48662073	22	-	ACCACAGGGTAGAACCACGCT	5802.43	6254.5	4627.62	4789.24	5742.79
new-eca-mir-780	21	11560910	11560927	18	-	CTGGGGCTCCTGCGATG	11.9947	10.1858	97.929	157.958	26.9159	4
new-eca-mir-784	21	22533208	22533230	23	-	ACCACCTGCAATGAAGCCTTTC	25.8546	29.227	110.421	47.9766	128.951
new-eca-mir-789	21	35132605	35132624	20	+	CTTTTTATCATAACAGATT	24.918	2.98469	46.6926	331.513	115.675	2
new-eca-mir-798	21	57073065	57073084	20	-	CACGCTCATGCACACACCC	2294.69	1722.89	1911.75	2430.86	1686.24	3
new-eca-mir-799	21	57230528	57230549	22	+	GTTCAGAGTGCTAACTGTGTC	24.7308	27.5743	7.80471	13.3454	9.9448
new-eca-mir-800	22	1569522	1569543	22	+	GGGCAGGGTACTTGGTGCCTG	13.6256	21.5388	5.73496	14.4031	14.2592
new-eca-mir-803	22	11253995	11254017	23	-	TGGTGTCCCGCTCCCCACCCTT	0.590892	3.48638	25.3318	0.569694	1.71199
new-eca-mir-808	22	19964872	19964891	20	-	GGGCACCTTCGCCCCAGCT	146.155	48.7843	201.595	267.846	86.215	3
new-eca-mir-809	22	21113546	21113567	22	+	CAACACTTTGAGAACCACTGC	3.54925	4.80326	2.35089	3.18476	3.626
new-eca-mir-810	22	21498563	21498581	19	+	CGGAGAAGCCGGCGGGAG	8.37713	11.8273	194.698	258.265	342.378	3
new-eca-mir-812	22	26347698	26347719	22	+	TTGTTCCCATCTTGGTGCCTC	567.587	608.029	406.808	487.691	520.391
new-eca-mir-814	22	32221440	32221460	21	-	CCCTCCGTCCCCAGCCTGTA	2.0784	1.74519	106.306	44.5689	8.38898	2
new-eca-mir-823	22	49647242	49647263	22	-	TTCTCAGGTTCGTCAGCCCAT	280.75	285.527	355.086	222.336	291.228
new-eca-mir-824	22	49647281	49647302	22	-	AGGACTGTCCAACCTGAGAAT	188.085	165.957	116.633	130.83	158.583	1
new-eca-mir-832	23	14556185	14556202	18	+	GGCTCGGTGCTTTCGGC	14.7447	11.6885	328.006	149.211	284.551	2
new-eca-mir-836	23	26410083	26410100	18	+	TAATGGATAAGGCACTG	122.47	10.5914	3.28297	26.5442	17.9416	3
new-eca-mir-839	23	37804435	37804453	19	+	ATAGTTCTGAGAGTCTAT	59.212	40.9239	43.3683	720.646	76.3138	3
new-eca-mir-843	23	41168253	41168274	22	-	ATGGTGTCTCATCTTCCAATT	4.6102	8.136	4.97588	11.6367	3.80469
new-eca-mir-849	23	51765512	51765532	21	+	CATGGCATCTGCAGCCGTGC	135.086	136.377	16.8076	14.9112	23.2795	1
new-eca-mir-851	24	2816520	2816540	21	-	AGGACATGACTGCTCCCCCG	0.675223	119.232	1.01895	0.679598	0.924967
new-eca-mir-852	24	2991388	2991409	22	+	TTCAGCAGTCTAGATTCTAGA	3.31629	299.209	3.39648	2.95215	3.09682
new-eca-mir-853	24	3018990	3019012	23	+	AGACCAGGGTGCCCCGGGCCCT	134.581	31.5938	63.8744	12.2378	26.5559	1
new-eca-mir-858	24	11302625	11302644	20	+	TCACCACCTTCTCCACCCA	41.1114	1016.3	62.2414	61.662	55.9758	3
new-eca-mir-863	24	20539775	20539792	18	-	TCCTCAAGCCAGTACAG	2.85846	13.771	140.291	13.9909	105.866	4
new-eca-mir-865	24	22039214	22039233	20	+	CCAGTGGGACTCAGCAAGC	99.632	51.7822	56.0964	80.3413	61.6489	3
new-eca-mir-866	24	22329893	22329914	22	-	ACGTGTTTTTAGAACCACGGA	11.7166	13.4864	7.74447	9.35527	10.7779
new-eca-mir-870	24	33798979	33799001	23	-	GGGTACAGGTGCTACCCTGGGC	0.389866	1.38954	15.9275	20.1915	377.004
new-eca-mir-873	24	38767980	38767998	19	-	GCGCTGGAGAGTAGTCTG	64.4213	42.9803	99.2034	47.7371	84.4686
new-eca-mir-875	24	40681566	40681583	18	+	CTGAGAGCTATTGTTGC	43.8162	107.106	296.42	29.5338	155.887	4
new-eca-mir-876	24	42656164	42656185	22	+	ATGTCCACAGGTCCTGGGCTT	0.598934	1.97117	44.3302	40.4745	352.342
new-eca-mir-877	24	42921571	42921592	22	+	GTTGATCAGAGAACATACATT	7.21876	13.9122	4.14047	6.88717	6.40829	2
new-eca-mir-881	24	44029428	44029446	19	-	TCGGGAGCTGAGTTCCCA	35.238	64.0299	146.716	18.6553	177.318	2
new-eca-mir-886	25	3952527	3952548	22	+	CCAAGGGCTGGGAGTGTGGCA	5.92085	30.121	72.0528	38.6883	2064.4
new-eca-mir-887	25	6356463	6356484	22	+	AGCAGCACCATGGCATGTATG	89.2509	142.577	37.5934	46.4597	114.04	1
new-eca-mir-889	25	24656554	24656574	21	-	GCTGACTCCTAGTCCAGTGC	320.418	204.216	196.162	232.912	225.24	1
new-eca-mir-893	25	31216614	31216634	21	+	GGCCTGGGTGGGCTGGGCAG	63.8789	70.8318	201.017	427.181	192.718	3
new-eca-mir-895	25	33142723	33142744	22	+	CAGCAGGCCGTGACAGCACTG	0	0.124604	0	4.88807	0.180547
new-eca-mir-896	25	33165556	33165576	21	+	CACACTTTGCTTTGGTGCCC	7.33531	6.7076	6.84792	6.79451	6.15551
new-eca-mir-897	25	33870941	33870962	22	-	TACACTCATGGGCATATACAC	690.527	591.252	238.384	668.26	470.977
new-eca-mir-902	25	37257297	37257319	23	+	CTGCCCTGCAGATGCTGGACCT	2.16244	3.91182	124.268	115.201	73.117
new-eca-mir-903	25	37755239	37755257	19	+	CCGAGCACCCTAGGGCTT	5.88369	3.80675	232.735	227.408	49.5919	2
new-eca-mir-915	26	30743036	30743057	22	+	CCACAGAGGCTTTGGTGCCTG	9.2687	14.651	6.47105	17.9066	9.44874
new-eca-mir-918	26	34078253	34078272	20	+	GTGCTCATGCACACACCCA	1422.99	1016.57	1182.12	1487.42	1024.94	2
new-eca-mir-931	27	29637635	29637652	18	+	TTTAGTTGAGTGTGGCA	0.21711	0.921647	4.06323	1.1125	98.8974	4
new-eca-mir-938	28	21892844	21892865	22	+	CTGGACTTGGAGTCAGAAGGC	947.232	633.416	343.292	459.053	450.307	2
new-eca-mir-941	28	36152133	36152150	18	-	GTTCAGTGATGAGACTC	20.484	9.81604	277.822	110.451	58.4503	4
new-eca-mir-947	28	45656145	45656166	22	+	GGAAGGGCTGGATCGCCCCAT	50.4301	33.2968	177.011	160.304	177.205
new-eca-mir-951	29	8421150	8421168	19	-	ACAGAGGCTATTGTTCCT	2.97073	10.5921	120.604	4.62119	25.2125	2
new-eca-mir-955	29	10282153	10282174	22	+	ACAAGGGCTGGTCTGGTGGCA	5.61132	32.4616	84.4952	45.9531	2400.68
new-eca-mir-956	29	10421213	10421234	22	+	ATGGGAAATTTATTATGTGGG	97.0356	70.4436	9.34423	39.8403	44.7322
new-eca-mir-958	29	15470622	15470644	23	-	ACCACAGGCAGAGGTTGTACTG	7.79361	9.40421	3.91348	6.80189	5.91751
new-eca-mir-970	30	13713552	13713573	22	-	GGCCACTTTTGGTAAGCAGAA	48.1648	26.4005	166.863	144.032	71.8929	1
new-eca-mir-975	30	30013901	30013922	22	-	CTTTCATGATTTGACTCATGA	97.5934	34.3541	27.1852	39.4055	40.3015
new-eca-mir-978	31	3182277	3182297	21	+	AAGTTACTGAACACGGGGCT	1.49531	91.8537	1.98556	2.80878	1.15264
new-eca-mir-984	31	13094318	13094339	22	-	ACCCACTTTGCTCTAACATTC	43.6137	70.3487	10.3481	51.1089	45.2992	1
new-eca-mir-995	Un0103	85735	85753	19	+	GGCGAGCTCAGGGAGGAC	100.731	78.1373	1091.87	418.364	994.939	3
new-eca-mir-996	Un0103	85841	85862	22	+	CCTTCTGACCTTTGGGGTTTT	10.8286	12.485	203.743	116.738	53.9933	3
new-eca-mir-997	Un0104	100244	100263	20	-	CACATTTTCCCGAGTGGTC	0.0924217	0.775606	8.53173	5.16848	136.914	1
new-eca-mir-1001	Un0231	19430	19452	23	+	AAGCATGACAGCTGCCCCGTCT	7.02159	208.921	5.47782	2.54271	2.03048
new-eca-mir-1003	Un0273	38708	38729	22	-	CCAGGCTCAGTCCCCTCCCCA	36.2405	156.363	13.7756	27.3856	23.5675	1
new-eca-mir-1004	Un0288	25795	25813	19	-	AGCCACCCGAGATTGAGC	1416.66	887.853	2108.52	1572	2227.25	1
new-eca-mir-1005	Un0288	25983	26012	30	-	CCCGGCCCGGACACGGACAGGATTGACAG	88.7696	91.6154	4329.94	2230.64	5216	1
new-eca-mir-1006	Un0288	26130	26155	26	-	CCCGCCGGGCAGCTTCCGGGAAACC	186.322	261.235	3399.65	3261.92	3523.62	1
new-eca-mir-1007	Un0288	26277	26299	23	-	CAAGACGGACCAGAGCGAAAGC	69.384	109.294	1500.14	878.97	2835.73	1
new-eca-mir-1008	Un0288	26476	26505	30	-	CTGAGTGTCCCGCGGGGCCCGAAGCGTTT	857.549	237.638	448.294	365.09	626.59	1
new-eca-mir-1009	Un0288	26728	26745	18	-	AGGACTCTTTCGAGGCC	627.754	388.128	1131.41	553.765	1558.25	2
new-eca-mir-1010	Un0288	50176	50196	21	-	GCCGATCGAAAGGGAGTCGG	821.469	2164.85	15941	10009.2	23136.6	1
new-eca-mir-1011	Un0288	50922	50943	22	-	GCCGTCGCCGGCAGTCGGAGC	482.977	248.112	744.26	1181.33	712.319
new-eca-mir-1012	Un0288	51311	51329	19	-	CTGGCGCTCTCGCAGACC	1988.85	1799.13	14489	11871.8	12930.1	2
new-eca-mir-1014	Un0592	22826	22843	18	-	AGCGCACGTGTTAGGAC	824.198	574.012	6468.42	6102.17	3887.05	2
new-eca-mir-1015	Un0592	22879	22899	21	-	CGCCGAGGGCGCACCACCGG	124.703	152.045	11567.4	7893.25	19359.7	1
new-eca-mir-1016	Un0592	25567	25584	18	-	CGCCTGTCTGAGCGTCG	2042.43	1129.42	4792.82	2929.29	3706.35	3
new-eca-mir-1017	Un0592	25614	25631	18	-	ATCGACACTTCGAACGC	814.597	984.269	10169.9	4255.52	11637.7	3
new-eca-mir-1019	Un0592	25700	25720	21	-	GACTCTTAGCGGTGGATCAC	8418.88	5000.18	14291.6	11969.2	15170.9	2
new-eca-mir-1020	Un0592	28505	28534	30	-	CCCACTCCCGACCCGGGGAGGTAGTGACG	98.555	70.2554	1415.7	836.839	1957.22	1
new-eca-mir-1021	Un0592	28828	28846	19	-	CCGACGGGCGCTGACCCC	272.227	163.365	2004.5	1570.15	1673.57	2
new-eca-mir-1022	Un0628	5876	5897	22	+	CGGAGGTTCGAAGACGATCAG	256.481	249.578	1728.44	964.811	2397.47	1
new-eca-mir-1025	Un4614	6010	6037	28	+	CCCTGGCGGAGCGCTGAGAAGACGGTC	53.4607	64.0055	1168.19	1486.59	1899.08	1
new-eca-mir-1027	Un5680	1501	1522	22	+	CAAATGGAGCTTAATCTTGCT	35.5406	31.713	54.222	33.3652	140.227
new-eca-mir-1036	X	22585511	22585532	22	-	CTTGTGATTGCTCCAACATTG	17.2555	15.9865	11.2677	11.7333	9.83259
new-eca-mir-1037	X	25359096	25359115	20	+	GGGATCTCAAAGCCAGGTC	50.0151	37.1459	23.8932	30.6568	25.2229	2
new-eca-mir-1039	X	38864027	38864048	22	-	CAAGTCCTTCTGATCGAGGCC	319.698	207.293	355.715	283.242	252.715	1
new-eca-mir-1041	X	44775686	44775707	22	+	GAGGTAGTAGATTGTATAGTT	4268.87	3487.54	3360.21	3136.48	3655.18	4
new-eca-mir-1044	X	48489290	48489308	19	+	CCAGGATTCCCTCAGTAA	49.0416	32.696	233.335	111.529	83.1592	3
new-eca-mir-1046	X	51600723	51600740	18	+	GGCAGCGCCGCGGGAGC	7.70181	17.7104	178.767	282.269	366.013	4
new-eca-mir-1047	X	51938899	51938920	22	+	CGTCCTAAGGTTGTTGAGTTC	258.939	210.308	197.397	169.169	207.854	2
new-eca-mir-1052	X	57444213	57444230	18	+	GGGGCCGTGGAGGTGGT	1535.04	936.456	434.149	890.597	737.027	4
new-eca-mir-1054	X	73258431	73258450	20	-	GTCTTGCTGCTTGGCACAC	53.5531	62.3458	80.6109	44.6319	141.639
new-eca-mir-1056	X	80181790	80181811	22	+	CAATGTCCCAGAGGTTGTGAG	3.31596	8.46842	2.05561	9.72138	4.77863
new-eca-mir-1057	X	84619107	84619127	21	-	GAGAGAAAGATCTAACATCA	0	0	5.8838	2.61639	13.8367
new-eca-mir-1060	X	95265899	95265920	22	-	CAAATCATTTTTTACTCTCCA	1181.27	1048.26	1386.32	1032.19	1091.6	1
new-eca-mir-1061	X	95265940	95265962	23	-	AGAGGTAAAAAATTGATTTGAC	1601.82	1463.14	1441.61	1132.19	1182.77	2
new-eca-mir-1064	X	97498867	97498888	22	-	CTACGTATGTCTGCCAAATGG	76.6771	66.7359	11.8388	10.9049	31.0253
new-eca-mir-1070	X	118273886	118273907	22	-	CAACACTTTGAGAACCACTGC	7.57232	12.9258	6.96493	9.45846	10.532

## Sheet: H vs OC
Supplementary data - Bone -1
Differential analysis between bone from healthy and OC horses									qPCR results
miR	chromo	start	stop	bm_sain	bm_oste	FC OCvsS	padj_sain_oste			CNRQ
eca-mir-1249	28	41193671	41193692	341.6	26390	77.2798	3.819e-14			mir-296-5p	mir-197	mir-1249
eca-mir-18a-3p	17	61792597	61792617	29.3	728.3	24.8571	6.595e-06		OC-1	2.43316	2.3492	1.59383
eca-mir-197	5	58536560	58536580	1185	16570	13.9841	2.593e-06		OC-2	0.685154	0.867839	1.11922
eca-mir-296-5p	22	45210494	45210514	14.11	321.9	22.8154	8.565e-06		OC-3	1.49261	0.986575	1.0299
eca-mir-423-3p	11	43782481	43782501	989.9	9373	9.4697	0.0002748		OC-4	7.85984	1.92586	1.84783
eca-mir-486-3p	27	3709572	3709593	3076	161500	52.521	4.441e-15		OC-5	0.74976	1.09847	1.93522
eca-mir-486-5p	27	3709612	3709633	3039	159600	52.5486	4.441e-15		H1	0.452033	0.585943	0.595635
eca-mir-92a-3p	17	61793159	61793180	5393	38230	7.08717	0.0003794		H2	0.561685	0.908883	0.771551
new-eca-mir-045	1	89071482	89071504	4765	33800	7.0922	5.753e-05		H3	0.744581	0.785763	0.645803
new-eca-mir-082	1	183353826	183353847	11.12	72.22	6.49351	0.02577		H4	0.595085	0.641194	0.461958
new-eca-mir-1001	Un0231	19430	19452	18.84	560.6	29.753	2.165e-06		H5	0.606186	0.875897	1.11021
new-eca-mir-108	2	34252432	34252453	3.43	382.5	111.508	5.297e-10		Fold change	4.46704	1.90325	2.09921
new-eca-mir-234	5	19811593	19811614	4.347	489.3	112.562	4.149e-10		p-value	0.16487	0.0511514	0.00640139
new-eca-mir-240	5	36050302	36050323	56.42	660.8	11.7123	0.001092		Fold RNA-Seq	22	13	77
new-eca-mir-261	6	7729190	7729211	4.271	262.6	61.5006	1.715e-08
new-eca-mir-263	6	8764901	8764922	6.698	376.9	56.2746	2.712e-08		miRNA references
new-eca-mir-264	6	8776083	8776104	2.341	620.6	265.182	3.988e-12		Taqman(R) MicroRNA Assays INV, S : eca-miR-296 ; ID : 243149_mat 4440886
new-eca-mir-272	6	26400255	26400275	30.55	1278	41.8235	1.523e-07		Taqman(R) MicroRNA Assays INV, S : hsa-mir- 197 ; ID : 000497 4427975
new-eca-mir-305	7	3938895	3938916	37.48	408.2	10.8897	0.001373		Taqman(R) MicroRNA Assays INV, S : hsa-mir- 1249 ; ID : 002868 4427975
new-eca-mir-328	7	68862641	68862661	19.33	390.9	20.2224	2.378e-05		House keeping gene:Taqman(R) MicroRNA Assays INV, S : hsa-mir- 331 ; ID : 000510 4427975
new-eca-mir-371	8	34925708	34925728	4.11	243.1	59.1716	1.87e-08
new-eca-mir-383	8	72965185	72965206	2.891	239.5	82.85	4.473e-09
new-eca-mir-389	8	93730141	93730162	4.843	214.6	44.3066	1.411e-07
new-eca-mir-401	9	42574057	42574079	7.421	61.65	8.30565	0.01079
new-eca-mir-458	10	74826758	74826780	13.17	884	67.1141	8.988e-09
new-eca-mir-496	11	37825741	37825763	7.195	573.9	79.7448	2.515e-09
new-eca-mir-497	11	38138712	38138733	100.9	9116	90.4159	2.513e-12
new-eca-mir-501	11	42750709	42750730	8.855	1479	167.029	1.646e-11
new-eca-mir-506	11	50629908	50629929	2.708	185.8	68.5871	1.715e-08
new-eca-mir-518	12	9881931	9881953	13.7	824.6	60.2047	1.715e-08
new-eca-mir-594	14	52696145	52696166	47.35	7406	156.397	8.259e-14
new-eca-mir-599	14	88625938	88625957	108	2725	25.227	2.291e-06
new-eca-mir-614	15	28595704	28595725	21.18	319.1	15.0625	0.0001512
new-eca-mir-619	15	36960661	36960682	6.289	600.8	95.511	9.524e-10
new-eca-mir-649	16	9030453	9030474	5.35	291.9	54.5554	2.712e-08
new-eca-mir-836	23	26410083	26410100	328.6	28.42	-11.56	0.02577
new-eca-mir-851	24	2816520	2816540	1.812	320	176.585	6.672e-11
new-eca-mir-852	24	2991388	2991409	8.899	802.9	90.2527	1.38e-09
new-eca-mir-858	24	11302625	11302644	110.3	2727	24.7219	2.482e-06
new-eca-mir-955	29	10282153	10282174	15.06	87.11	5.78369	0.03097
new-eca-mir-978	31	3182277	3182297	4.013	246.5	61.4251	1.728e-08

## Sheet: H_L vs OC_L
Supplementary data - Bone -2
Differential analysis between bone from healthy and OC horses subjected to experimental loading
miR	chromo	start	stop	bm_saco	bm_osco	FC OCl vsSl	padj_saco_osco
eca-mir-1-3p	22	48433554	48433575	337.3	2772	8.21693	0.0001503
eca-mir-2887	Un0288	226302	226326	981.6	132.1	-7.43	0.03392
new-eca-mir-019	1	32153087	32153109	47.02	376.1	8	0.005448
new-eca-mir-036	1	77327884	77327905	48.95	314.7	6.43087	0.004668
new-eca-mir-042	1	89070552	89070573	1811	6381	3.52361	0.04029
new-eca-mir-045	1	89071482	89071504	468600	120500	-3.889	0.01511
new-eca-mir-051	1	92559515	92559533	55.47	312.8	5.64016	0.03392
new-eca-mir-080	1	174891028	174891048	18.56	332	17.8891	6.901e-05
new-eca-mir-082	1	183353826	183353847	84.1	3942	46.8604	1.973e-13
new-eca-mir-163	3	40469401	40469422	62.73	431.3	6.87285	0.01363
new-eca-mir-286	6	66135451	66135473	1.59	113.9	71.6332	2.359e-08
new-eca-mir-335	7	82117441	82117459	125.1	821.7	6.5703	0.006845
new-eca-mir-401	9	42574057	42574079	5.041	210.1	41.684	2.301e-06
new-eca-mir-502	11	43023078	43023099	1.762	283.6	160.901	7.617e-10
new-eca-mir-627	15	69016587	69016604	12.75	201.5	15.8053	6.251e-06
new-eca-mir-677	16	86468965	86468985	12.46	74.28	5.95948	0.04793
new-eca-mir-685	17	31883097	31883118	159.7	2.124	-75.2	7.886e-06
new-eca-mir-839	23	37804435	37804453	1934	204.8	-9.443	0.02761
new-eca-mir-863	24	20539775	20539792	37.54	284.1	7.5643	0.01058
new-eca-mir-870	24	33798979	33799001	54.18	1012	18.6706	3.709e-06
new-eca-mir-875	24	40681566	40681583	79.25	418.3	5.27704	0.01681
new-eca-mir-876	24	42656164	42656185	108.6	945.5	8.70322	0.001229
new-eca-mir-881	24	44029428	44029446	50.06	475.8	9.5057	0.0007932
new-eca-mir-886	25	3952527	3952548	103.8	5540	53.3618	3.467e-15
new-eca-mir-931	27	29637635	29637652	2.985	265.4	88.8889	1.086e-08
new-eca-mir-951	29	8421150	8421168	12.4	67.66	5.45554	0.02138
new-eca-mir-955	29	10282153	10282174	123.3	6442	52.2466	2.56e-15
new-eca-mir-997	Un0104	100244	100263	13.87	367.4	26.4901	7.135e-06

## Sheet: H_UL vs H_L
Supplementary data - Bone -3
Differential analysis between healthy bone subjected ro not to experimental loading
miR	chromo	start	stop	bm_sanc	bm_saco	FC Sl vs Sul	padj_sanc_saco
eca-mir-206-3p	20	49820638	49820659	0.8234	15.68	19.0367	0.00804
eca-mir-424-3p	X	106954979	106954999	2.058	23.99	11.655	0.0125
new-eca-mir-042	1	89070552	89070573	8140	1811	-4.495	0.001322
new-eca-mir-076	1	168005587	168005608	3959	954.7	-4.146	0.009799
new-eca-mir-262	6	7784304	7784325	1.763	32.27	18.2983	0.005914
new-eca-mir-329	7	73936648	73936669	438.4	48.53	-9.034	0.003181
new-eca-mir-502	11	43023078	43023099	18.76	1.762	-10.64	0.02419
new-eca-mir-627	15	69016587	69016604	708.5	12.75	-55.59	3.927e-10
new-eca-mir-636	15	87953448	87953465	904.5	187	-4.836	0.009653
new-eca-mir-685	17	31883097	31883118	0.376	159.7	424.809	7.21e-08
new-eca-mir-699	18	3355044	3355065	71.13	657.8	9.25069	0.004763
new-eca-mir-789	21	35132605	35132624	125.3	889.6	7.10227	0.01925
new-eca-mir-803	22	11253995	11254017	67.98	1.529	-44.47	3.06e-06
new-eca-mir-836	23	26410083	26410100	8.81	71.23	8.08407	0.0316
new-eca-mir-839	23	37804435	37804453	116.4	1934	16.6168	2.577e-05
new-eca-mir-853	24	3018990	3019012	171.4	32.84	-5.219	0.03406
new-eca-mir-863	24	20539775	20539792	376.5	37.54	-10.03	0.001322
new-eca-mir-875	24	40681566	40681583	795.4	79.25	-10.04	0.0001271
new-eca-mir-881	24	44029428	44029446	393.7	50.06	-7.865	0.003375
new-eca-mir-895	25	33142723	33142744	0	13.12		0.004763
new-eca-mir-951	29	8421150	8421168	323.6	12.4	-26.1	2.405e-06

## Sheet: Targets
BONE TARGET
miRNA	Gene	Î”G open	Probability exact	Conservation PhyloP	miRmap score
hsa-miR-1249	ERAP2	64.2064	99.7125	4.98244	98.0771
hsa-miR-1249	FAM84A	48.2313	97.024	31.1475	97.724
hsa-miR-1249	GRB14	89.1694	99.3265	6.11454	97.3926
hsa-miR-1249	GPR64	70.682	97.4319	4.33889	97.1818
hsa-miR-1249	RNF149	88.4111	96.8373	5.3434	96.9371
hsa-miR-1249	NPY1R	66.5414	97.6516	9.77185	96.7656
hsa-miR-1249	MSI1	10.1196	98.7474	14.5569	96.2723
hsa-miR-1249	P2RX6	15.8108	99.9588	4.41087	96.1133
hsa-miR-1249	SLC29A3	90.0059	93.752	1.31269e-05	96.1039
hsa-miR-1249	BTBD9	36.3959	85.3968	46.5987	95.9235
hsa-miR-1249	LRCH1	7.52548	99.7178	29.9529	94.92
hsa-miR-1249	SKOR1	58.5462	88.8359	38.1648	94.7709
hsa-miR-1249	TBPL2	54.047	91.8246	3.85335	94.7302
hsa-miR-1249	RGN	48.7608	96.7295	3.13254	94.6913
hsa-miR-1249	ING3	32.3927	97.3057	81.1657	94.6765
hsa-miR-1249	SPATA17	53.2212	91.6063	6.27242	94.6601
hsa-miR-1249	PHLDA1	69.4958	84.0059	73.2342	94.5809
hsa-miR-1249	C14orf43	65.5608	92.6264	27.8522	94.5217
hsa-miR-1249	MOB1B	59.7524	91.8194	3.4757	94.4513
hsa-miR-1249	POU3F2	84.2641	84.5402	80.989	94.2503
hsa-miR-1249	ASCL4	74.0256	88.6763	16.0806	94.0689
hsa-miR-1249	IMPG1	44.9465	98.7735	3.34807	93.9811
hsa-miR-1249	GLT1D1	26.6422	84.0552	5.65804	93.7465
hsa-miR-1249	ATG4C	60.7346	99.2828	1.64891	93.6922
hsa-miR-1249	SEMA3A	51.2015	96.5277	4.32595	93.6817
hsa-miR-1249	NHEJ1	47.8465	95.8996	35.7299	93.6312
hsa-miR-1249	MARCH3	45.8735	77.6824	5.00074	93.6261
hsa-miR-1249	CCDC141	59.9217	92.1615	1.31269e-05	93.5273
hsa-miR-1249	FGFBP3	37.4964	88.4502	66.4533	93.5071
hsa-miR-1249	CUEDC1	14.2264	93.0404	68.5432	93.4305
hsa-miR-1249	ICAM5	97.4159	96.7965	0.505898	93.1845
hsa-miR-1249	NPL	38.725	98.0995	4.10347	93.158
hsa-miR-1249	C11orf72	31.6126	91.1893	1.31269e-05	93.1241
hsa-miR-1249	TMEM44	50.4708	84.5813	10.9147	93.1028
hsa-miR-1249	COL4A4	67.3352	82.781	1.72272	93.0403
hsa-miR-1249	PRLR	57.6597	98.2635	10.7425	93.0388
hsa-miR-1249	AC012313.1	22.3612	96.9073	1.31269e-05	92.9926
hsa-miR-1249	PRR15L	48.0706	94.2428	21.1162	92.9203
hsa-miR-1249	RNGTT	69.234	92.1069	14.8971	92.8188
hsa-miR-1249	HNRNPK	55.5496	97.9152	6.45935	92.6698
hsa-miR-1249	C15orf38	32.339	92.4752	2.66648	92.6165
hsa-miR-1249	SPIB	21.6196	96.9739	10.2957	92.5056
hsa-miR-1249	SGK2	9.69092	95.6456	2.45855	92.3587
hsa-miR-1249	SULF2	35.8698	94.5513	7.14944	92.3376
hsa-miR-1249	GPR107	39.0517	94.9627	72.0667	92.2568
hsa-miR-1249	TMEM215	52.0593	97.1532	1.59621	92.2064
hsa-miR-1249	FAM53A	49.2532	71.8681	14.669	92.1722
hsa-miR-1249	POLR3E	42.2681	92.0368	18.6174	91.9978
hsa-miR-1249	LY6H	34.7683	92.4436	1.38983	91.9824
hsa-miR-1249	KHK	47.4052	89.0536	9.17649	91.9415
hsa-miR-1249	RAB33B	31.1712	93.1163	2.43851	91.9084
hsa-miR-1249	EPHB4	3.10309	98.0085	5.44309	91.8613
hsa-miR-1249	MAFB	2.63118	96.1596	78.8958	91.8354
hsa-miR-1249	CDC6	38.6269	95.605	4.77188	91.8118
hsa-miR-1249	ETV5	40.861	86.4094	67.8401	91.7891
hsa-miR-1249	FAM118B	38.5317	95.3259	8.78533	91.6863
hsa-miR-1249	AC016722.1	28.898	95.1576	10.4119	91.6295
hsa-miR-1249	ANKRD50	56.8456	96.7878	3.39973	91.3937
hsa-miR-1249	EIF1	32.146	89.3166	9.08868	90.7669
hsa-miR-1249	DHODH	34.8468	87.711	19.0805	90.6272
hsa-miR-1249	NMUR1	58.5835	84.0353	7.16781	90.5344
hsa-miR-1249	IGSF3	60.2336	82.8794	1.31269e-05	90.515
hsa-miR-1249	ATG9A	6.99292	85.7536	19.0429	90.3884
hsa-miR-1249	DDX31	35.1215	81.153	38.5734	90.092
hsa-miR-1249	NRARP	45.9334	54.2702	76.4859	90.062
hsa-miR-18a-3p	SNX8	99.7415	99.996	65.5449	99.9993
hsa-miR-18a-3p	BTBD9	41.6947	99.2007	66.762	99.9971
hsa-miR-18a-3p	ADCY1	43.0199	97.2877	82.3443	99.9967
hsa-miR-18a-3p	ELFN2	19.8348	96.3213	70.6723	99.995
hsa-miR-18a-3p	TBC1D16	45.8157	94.9077	88.6533	99.9939
hsa-miR-18a-3p	SPTB	30.1053	99.4233	90.8963	99.9778
hsa-miR-18a-3p	MGAT5	33.7693	99.7117	66.6061	99.9697
hsa-miR-18a-3p	TEX22	19.5193	95.149	79.8114	99.9686
hsa-miR-18a-3p	LONRF2	32.0014	91.3619	94.0972	99.9663
hsa-miR-18a-3p	IRGQ	38.5237	93.1825	93.6907	99.9631
hsa-miR-18a-3p	TNNI1	16.0421	89.9967	98.5318	99.9589
hsa-miR-18a-3p	KCNAB2	40.1198	99.8506	86.3412	99.9587
hsa-miR-18a-3p	GRAMD1B	43.3242	98.7568	99.7953	99.9558
hsa-miR-18a-3p	SLIT1	20.3449	98.8921	83.546	99.9549
hsa-miR-18a-3p	LMX1B	30.4188	99.5499	96.4062	99.95
hsa-miR-18a-3p	SLC46A1	46.2173	79.6355	86.8436	99.9478
hsa-miR-18a-3p	HIPK2	70.0155	97.9532	90.0016	99.9474
hsa-miR-18a-3p	ST3GAL1	92.7085	96.7043	61.5469	99.9432
hsa-miR-18a-3p	FAM53B	37.5313	93.9721	56.6591	99.9418
hsa-miR-18a-3p	GAB2	68.1659	89.3201	39.7777	99.9367
hsa-miR-18a-3p	KLF13	39.1367	89.78	74.6014	99.9341
hsa-miR-18a-3p	SLC48A1	23.2515	97.6564	98.4692	99.933
hsa-miR-18a-3p	RAB3B	51.8171	82.2669	94.6701	99.9294
hsa-miR-18a-3p	IBA57	14.5522	71.0027	55.8844	99.929
hsa-miR-18a-3p	FAIM2	18.3637	82.9764	96.2274	99.9288
hsa-miR-18a-3p	SARM1	27.6641	83.451	60.0764	99.9253
hsa-miR-18a-3p	MLLT6	45.4736	95.0891	98.2144	99.9217
hsa-miR-18a-3p	CDHR1	28.0137	98.2014	97.2624	99.9155
hsa-miR-18a-3p	SH3BP2	22.5229	82.5485	62.3349	99.9096
hsa-miR-18a-3p	N4BP3	24.0051	83.086	9.01549	99.9088
hsa-miR-18a-3p	TK2	42.2717	98.8243	74.4041	99.9062
hsa-miR-18a-3p	ORAI2	37.6822	53.5052	90.6177	99.9061
hsa-miR-18a-3p	STK25	37.423	97.4544	61.5087	99.9011
hsa-miR-18a-3p	BCL9L	21.6556	88.3779	97.8916	99.8855
hsa-miR-18a-3p	RIMS4	32.1204	74.3864	81.4447	99.877
hsa-miR-18a-3p	ANKRD52	21.921	93.9972	47.7913	99.8746
hsa-miR-18a-3p	TIFAB	62.4278	81.2338	79.5515	99.8702
hsa-miR-18a-3p	ZC3H7B	55.5243	97.4333	97.5494	99.8634
hsa-miR-18a-3p	NFASC	32.1145	63.3937	83.323	99.8628
hsa-miR-18a-3p	CDS2	31.2402	97.7649	88.1682	99.8624
hsa-miR-18a-3p	MLEC	36.2535	87.225	82.3766	99.8613
hsa-miR-18a-3p	ZFYVE20	46.6058	96.1888	95.0167	99.8546
hsa-miR-18a-3p	C1orf95	48.2723	76.7551	18.1206	99.848
hsa-miR-18a-3p	CBX2	21.8475	99.7062	55.9845	99.8453
hsa-miR-18a-3p	CLEC16A	48.7685	80.6535	67.6313	99.8408
hsa-miR-18a-3p	FMNL3	38.3889	87.0675	99.2619	99.8305
hsa-miR-18a-3p	CBX7	7.74534	97.5612	3.04115	99.8288
hsa-miR-18a-3p	QSOX1	62.126	91.2932	99.3723	99.8224
hsa-miR-18a-3p	IFITM10	21.3866	62.0015	64.0839	99.8205
hsa-miR-18a-3p	MTSS1L	37.2833	82.2354	82.903	99.8126
hsa-miR-18a-3p	CAMKV	28.4307	99.7418	61.2577	99.8088
hsa-miR-18a-3p	PRRC2B	32.1307	98.088	99.7132	99.8035
hsa-miR-18a-3p	PPARGC1B	29.4209	85.5314	91.2176	99.8027
hsa-miR-18a-3p	AP3S2	28.6602	88.2561	92.4619	99.7979
hsa-miR-18a-3p	SLC19A1	17.2262	94.291	84.306	99.7947
hsa-miR-18a-3p	FAM125B	43.8072	79.173	79.9756	99.7946
hsa-miR-18a-3p	KIF1A	25.7853	90.6707	26.5342	99.7905
hsa-miR-18a-3p	AR	60.4592	99.4067	88.6051	99.7826
hsa-miR-18a-3p	FBXO40	49.6523	96.2077	72.2749	99.7816
hsa-miR-18a-3p	C7orf41	66.9742	97.2312	71.2208	99.7766
hsa-miR-18a-3p	TMEM164	37.9716	85.0135	99.8728	99.774
hsa-miR-18a-3p	IQSEC3	17.4414	85.7014	72.7209	99.7734
hsa-miR-18a-3p	PPFIA4	22.9525	94.9987	72.1036	99.7699
hsa-miR-18a-3p	LIMD2	14.3864	83.0317	86.5077	99.7676
hsa-miR-18a-3p	MTHFR	11.1082	89.2562	1.31269e-05	99.7669
hsa-miR-18a-3p	PPM1F	47.7967	56.436	59.5893	99.7658
hsa-miR-18a-3p	MAPK8IP3	24.3201	97.2388	98.8126	99.7626
hsa-miR-18a-3p	RP11-121M22.1	54.4421	99.8478	95.3991	99.7536
hsa-miR-18a-3p	HNF1A	18.033	95.7221	84.2401	99.7531
hsa-miR-18a-3p	KHNYN	45.5466	93.9947	99.4988	99.7426
hsa-miR-18a-3p	MTR	58.605	90.0634	70.2347	99.7422
hsa-miR-18a-3p	CHD5	8.79053	77.6317	56.1432	99.7353
hsa-miR-18a-3p	ODZ4	30.8807	86.4053	66.3216	99.7239
hsa-miR-18a-3p	PDCD1	16.9795	87.0007	1.31269e-05	99.7234
hsa-miR-18a-3p	RAP1GAP2	17.0264	98.6782	73.273	99.7229
hsa-miR-18a-3p	WIPF2	48.5198	93.806	70.9563	99.7184
hsa-miR-18a-3p	C6orf223	29.694	93.9657	32.5897	99.7174
hsa-miR-18a-3p	CALN1	35.8127	71.489	71.5413	99.7156
hsa-miR-18a-3p	CHRNB2	22.4191	70.3104	93.2543	99.7113
hsa-miR-18a-3p	WSCD1	56.8631	83.2947	69.216	99.708
hsa-miR-18a-3p	C3orf18	18.7185	96.7975	75.2019	99.6953
hsa-miR-18a-3p	LZTS1	32.1678	74.2164	9.1504	99.6798
hsa-miR-18a-3p	CCDC93	48.7787	82.279	39.2935	99.6788
hsa-miR-18a-3p	HS3ST1	73.8038	90.3212	76.3934	99.6715
hsa-miR-18a-3p	MGLL	18.7622	77.2446	97.6334	99.6686
hsa-miR-18a-3p	GSG1L	45.2531	98.0364	75.9636	99.6638
hsa-miR-18a-3p	PPM1L	66.3362	90.5241	64.6055	99.661
hsa-miR-18a-3p	ZBTB8B	91.0885	98.9957	12.0568	99.6499
hsa-miR-18a-3p	MSRB3	77.9589	93.455	90.1826	99.6381
hsa-miR-18a-3p	ESR1	46.7431	97.843	97.1203	99.6308
hsa-miR-18a-3p	SLFN5	72.2398	94.7527	13.867	99.6237
hsa-miR-18a-3p	TTYH3	21.9501	98.2325	8.47068	99.6208
hsa-miR-18a-3p	RSPO1	43.0773	97.2676	98.2553	99.6208
hsa-miR-18a-3p	CYTH1	17.5127	98.9338	1.31269e-05	99.6191
hsa-miR-18a-3p	DCTN5	40.7903	97.7552	49.2656	99.6111
hsa-miR-18a-3p	KBTBD12	25.3426	68.4861	71.1659	99.5998
hsa-miR-18a-3p	RAB11FIP3	33.2161	96.2161	59.5183	99.598
hsa-miR-18a-3p	HIC2	35.8882	95.6409	1.31269e-05	99.5896
hsa-miR-18a-3p	SBK1	8.217	98.6655	1.31269e-05	99.5824
hsa-miR-18a-3p	NUTF2	24.4412	98.1104	91.4433	99.5694
hsa-miR-18a-3p	C11orf9	85.9227	93.2123	85.9676	99.5632
hsa-miR-18a-3p	C17orf102	37.1661	97.4312	64.5266	99.5583
hsa-miR-18a-3p	HDAC11	21.468	96.2751	82.7297	99.5396
hsa-miR-18a-3p	SLC6A7	65.7608	98.0667	97.6755	99.5326
hsa-miR-18a-3p	TRAPPC2L	29.7677	95.405	43.5425	99.5143
hsa-miR-18a-3p	AFF2	78.3458	95.8171	66.772	99.5128
hsa-miR-18a-3p	PHLDA3	62.0564	98.6962	71.6681	99.5103
hsa-miR-18a-3p	SLC22A23	30.2577	95.4178	62.2195	99.5098
hsa-miR-18a-3p	ZNF512B	56.6296	75.0041	70.0183	99.5068
hsa-miR-18a-3p	MAPT	16.7187	83.3247	87.8171	99.4998
hsa-miR-18a-3p	TSC1	58.7305	86.6416	92.2778	99.4974
hsa-miR-18a-3p	INO80D	66.9225	81.6959	97.071	99.4918
hsa-miR-18a-3p	COL18A1	15.8968	95.4771	89.6327	99.4904
hsa-miR-18a-3p	TIMP2	39.0071	98.7533	94.5044	99.4868
hsa-miR-18a-3p	POU2F1	51.1471	87.7527	95.8803	99.4751
hsa-miR-18a-3p	BAHD1	19.9644	92.4663	89.5056	99.4569
hsa-miR-18a-3p	AGFG2	24.3983	70.8111	81.094	99.4544
hsa-miR-18a-3p	TMEM178B	39.0944	71.8406	98.7642	99.4499
hsa-miR-18a-3p	MDGA1	45.3578	97.4309	99.0587	99.4492
hsa-miR-18a-3p	PDPR	48.1125	97.768	1.31269e-05	99.4268
hsa-miR-18a-3p	HS6ST1	26.832	77.8632	1.09282	99.4148
hsa-miR-18a-3p	AC133919.6	31.8719	97.9377	6.35999	99.4135
hsa-miR-18a-3p	GPR132	32.1615	84.3437	23.2883	99.412
hsa-miR-18a-3p	CNTN2	50.7865	89.5756	99.7704	99.4074
hsa-miR-18a-3p	ARC	13.0702	88.6384	68.5458	99.4027
hsa-miR-18a-3p	QSOX2	17.1453	98.4279	60.9446	99.4025
hsa-miR-18a-3p	BMPER	55.4998	95.4037	31.7527	99.3963
hsa-miR-18a-3p	FOXK1	39.3076	53.9199	63.7466	99.3946
hsa-miR-18a-3p	AMZ1	31.3709	89.776	71.7399	99.3929
hsa-miR-18a-3p	DEF8	26.2923	98.9475	98.7453	99.3914
hsa-miR-18a-3p	CPS1	91.7179	99.743	87.076	99.391
hsa-miR-18a-3p	KIF13B	16.0774	66.6223	67.4824	99.3847
hsa-miR-18a-3p	MGAT3	33.5161	68.1304	42.1797	99.3795
hsa-miR-18a-3p	CUX1	24.5567	96.2808	61.0324	99.3657
hsa-miR-18a-3p	TNS1	9.05243	89.1852	69.3893	99.3633
hsa-miR-18a-3p	VWA1	10.7112	72.4409	12.8348	99.3583
hsa-miR-18a-3p	NACC1	18.5484	99.4315	46.2484	99.3579
hsa-miR-18a-3p	PTGDR2	50.9866	89.6397	70.6176	99.354
hsa-miR-18a-3p	CSNK1D	89.4249	98.8318	99.9213	99.3516
hsa-miR-18a-3p	ERC1	52.1805	66.1978	95.9878	99.3427
hsa-miR-18a-3p	EHD3	92.2779	84.2766	74.4526	99.3328
hsa-miR-18a-3p	PFKFB4	20.4611	86.8961	86.8667	99.3285
hsa-miR-18a-3p	ETV5	30.3307	99.0722	88.4793	99.3221
hsa-miR-18a-3p	PHC2	14.3178	96.6709	94.5299	99.3144
hsa-miR-18a-3p	NAT8L	14.1188	94.3783	79.8283	99.313
hsa-miR-18a-3p	PFKFB2	41.7163	80.3552	49.282	99.3011
hsa-miR-18a-3p	TNFRSF8	35.834	96.9591	9.92403	99.2987
hsa-miR-18a-3p	EXOC6B	41.8154	71.0723	58.744	99.287
hsa-miR-18a-3p	SYNGR1	11.2279	76.7893	88.9173	99.2841
hsa-miR-18a-3p	MMP24	24.2858	63.134	79.8242	99.2814
hsa-miR-18a-3p	GRIK3	44.3327	80.2657	91.04	99.2756
hsa-miR-18a-3p	SLC6A6	41.7086	83.9474	62.5158	99.2743
hsa-miR-18a-3p	NUFIP2	64.2239	86.8037	83.414	99.2681
hsa-miR-18a-3p	MPZL1	46.6904	98.2288	40.5435	99.2668
hsa-miR-18a-3p	RND2	20.5454	99.8794	90.1453	99.2631
hsa-miR-18a-3p	VANGL2	36.5559	99.0971	49.4898	99.2481
hsa-miR-18a-3p	EPM2AIP1	55.478	92.6592	20.8473	99.2447
hsa-miR-18a-3p	IL2RB	33.8031	98.3258	94.3733	99.2411
hsa-miR-18a-3p	TNFRSF10D	55.9905	98.1396	16.3967	99.2193
hsa-miR-18a-3p	PROK1	36.274	99.3427	46.7585	99.2153
hsa-miR-18a-3p	CREB3L2	63.3879	92.818	95.4319	99.2126
hsa-miR-18a-3p	NYX	30.6355	94.9967	83.8212	99.1981
hsa-miR-18a-3p	RP11-644F5.10	70.7478	74.2054	78.3209	99.192
hsa-miR-18a-3p	NDRG4	18.8582	85.6656	62.5801	99.1898
hsa-miR-18a-3p	GTPBP10	58.4683	85.2386	3.96841	99.1837
hsa-miR-18a-3p	KIAA1958	56.5196	65.2121	53.1517	99.1806
hsa-miR-18a-3p	HMP19	45.2591	89.8098	44.7841	99.1751
hsa-miR-18a-3p	ARID3B	19.6615	93.7009	7.4891	99.1706
hsa-miR-18a-3p	GRAP2	77.3384	90.9074	95.6082	99.1696
hsa-miR-18a-3p	CBL	37.1098	65.7914	88.3568	99.1685
hsa-miR-18a-3p	DRAM1	56.8275	92.4556	80.8834	99.1668
hsa-miR-18a-3p	CRTC1	29.4303	94.1056	86.9531	99.1646
hsa-miR-18a-3p	SFXN3	35.2946	94.5507	78.9246	99.1584
hsa-miR-18a-3p	PTCHD1	79.0531	77.689	87.4904	99.149
hsa-miR-18a-3p	GPIHBP1	22.1241	58.2106	76.041	99.1473
hsa-miR-18a-3p	ABTB2	22.7826	88.4383	69.1072	99.1462
hsa-miR-18a-3p	PITPNM2	37.8794	89.6939	96.9578	99.1404
hsa-miR-18a-3p	TACC1	68.639	89.0824	98.186	99.1364
hsa-miR-18a-3p	RAPGEF1	23.2491	54.8393	89.4563	99.121
hsa-miR-18a-3p	RCVRN	41.6555	59.3822	38.139	99.1194
hsa-miR-18a-3p	ACSBG1	19.6892	77.9706	86.4449	99.1029
hsa-miR-18a-3p	EFNA1	21.4011	89.3784	94.2923	99.0992
hsa-miR-18a-3p	STK32A	44.1559	90.534	98.5754	99.0817
hsa-miR-18a-3p	U47924.25	33.9449	75.4231	79.7111	99.0799
hsa-miR-18a-3p	MTL5	20.5989	99.937	19.086	99.0658
hsa-miR-18a-3p	ZKSCAN2	55.3156	91.3935	79.4452	99.0568
hsa-miR-18a-3p	TCEANC2	86.2097	81.6137	91.6596	99.0538
hsa-miR-18a-3p	ANKDD1A	64.8949	98.8347	3.05169	99.0537
hsa-miR-18a-3p	POTEM	47.9496	94.8113	1.31269e-05	99.0512
hsa-miR-18a-3p	SMPD3	9.00205	93.1637	98.5436	99.0463
hsa-miR-18a-3p	DLST	92.6526	85.7541	41.8491	99.0375
hsa-miR-18a-3p	MBD3	39.867	79.7754	52.073	99.0282
hsa-miR-18a-3p	ZNF594	75.5407	98.9608	5.40272	99.0268
hsa-miR-18a-3p	FGFR1	17.1472	97.8888	82.5506	99.0142
hsa-miR-18a-3p	FRMPD4	60.4773	94.4138	61.6822	99.0121
hsa-miR-18a-3p	MPP2	21.3571	74.2251	69.3781	99.009
hsa-miR-18a-3p	JMJD8	7.79202	98.0064	5.44461	99.0046
hsa-miR-18a-3p	TMPRSS11B	40.7718	99.1225	81.5326	98.9957
hsa-miR-18a-3p	RPAIN	34.6326	95.7701	83.7677	98.9797
hsa-miR-18a-3p	DDX54	39.1836	70.0686	69.7361	98.9642
hsa-miR-18a-3p	TMEM167A	40.3912	93.7867	68.3643	98.9569
hsa-miR-18a-3p	PTGS1	45.973	96.807	41.694	98.9512
hsa-miR-18a-3p	TRIM56	56.5348	80.4451	13.2389	98.9408
hsa-miR-18a-3p	TYW5	48.8309	96.3751	74.4623	98.9375
hsa-miR-18a-3p	EIF4EBP2	38.4249	72.1317	79.5978	98.9309
hsa-miR-18a-3p	AGPAT3	26.2895	94.0552	48.0159	98.9299
hsa-miR-18a-3p	MMAB	28.0731	90.576	96.2612	98.9282
hsa-miR-18a-3p	RPS6KA3	72.3127	90.4182	12.5485	98.923
hsa-miR-18a-3p	ADCY9	18.708	83.0385	96.7342	98.9218
hsa-miR-18a-3p	FAM107A	18.7982	83.4663	64.4808	98.9209
hsa-miR-18a-3p	FLRT2	58.9276	90.9194	84.6052	98.9138
hsa-miR-18a-3p	RAB2A	42.1112	99.5203	41.7503	98.9079
hsa-miR-18a-3p	ANGEL1	32.8337	84.7565	88.0204	98.9069
hsa-miR-18a-3p	AFAP1	17.8986	68.4229	61.9161	98.9035
hsa-miR-18a-3p	PSMD11	31.0224	92.0295	45.9807	98.8988
hsa-miR-18a-3p	FER	88.4992	67.5585	66.6551	98.887
hsa-miR-18a-3p	RP11-480I12.4	31.1091	90.0699	99.6652	98.8834
hsa-miR-18a-3p	ADAM12	58.5373	73.7891	49.9989	98.8808
hsa-miR-18a-3p	SCD	35.9917	80.7705	88.6642	98.8772
hsa-miR-18a-3p	NAT9	18.156	82.7374	81.6558	98.8675
hsa-miR-18a-3p	ZFYVE27	42.7427	63.1043	99.8556	98.8665
hsa-miR-18a-3p	KDM2A	53.8436	90.9263	95.9185	98.8637
hsa-miR-18a-3p	POMT2	21.9163	68.5758	90.8186	98.86
hsa-miR-18a-3p	ETV3	53	82.1156	94.1542	98.8519
hsa-miR-18a-3p	FAM83C	58.7479	95.2861	89.5559	98.8425
hsa-miR-18a-3p	MAPKBP1	99.0626	69.3617	98.3166	98.8396
hsa-miR-18a-3p	LPAR5	52.9536	96.0286	63.0963	98.8391
hsa-miR-18a-3p	C22orf13	10.9734	68.2499	95.0434	98.8178
hsa-miR-18a-3p	DAAM2	35.6543	65.2601	80.4555	98.8092
hsa-miR-18a-3p	SIK2	19.3523	43.8624	51.8009	98.7847
hsa-miR-18a-3p	TEF	51.1065	87.9637	89.5993	98.7796
hsa-miR-18a-3p	CRX	41.0462	58.0383	59.7678	98.7774
hsa-miR-18a-3p	IMPACT	37.2525	97.9108	56.3324	98.7708
hsa-miR-18a-3p	NKPD1	20.9948	83.2064	93.4079	98.7697
hsa-miR-18a-3p	SFXN1	50.7375	95.8576	72.6574	98.7688
hsa-miR-18a-3p	POC1B	76.8477	99.7462	1.31269e-05	98.7567
hsa-miR-18a-3p	C1orf147	50.1191	81.8992	76.9167	98.7424
hsa-miR-18a-3p	METTL21A	28.3812	99.9842	30.8704	98.7422
hsa-miR-18a-3p	ERBB4	55.9599	99.2601	97.3496	98.7347
hsa-miR-18a-3p	BDKRB2	45.5834	64.4891	70.5576	98.733
hsa-miR-18a-3p	GTF3C4	49.4462	82.984	72.737	98.7297
hsa-miR-18a-3p	DPCR1	20.4743	98.867	79.7014	98.7263
hsa-miR-18a-3p	PIP5K1C	13.5699	91.9981	67.9212	98.7166
hsa-miR-18a-3p	IGSF11	38.3284	99.8092	92.2139	98.7158
hsa-miR-18a-3p	TEX19	27.8396	85.076	61.9996	98.7149
hsa-miR-18a-3p	NOP9	53.0202	81.0044	89.8371	98.7105
hsa-miR-18a-3p	HK2	51.676	95.8073	3.79679	98.7099
hsa-miR-18a-3p	SMG5	36.3587	53.7014	92.1665	98.7079
hsa-miR-18a-3p	RNF43	72.5246	76.622	74.9396	98.7075
hsa-miR-18a-3p	RAB11FIP4	15.7364	58.2826	98.535	98.7073
hsa-miR-18a-3p	SUDS3	55.4466	98.0644	99.8133	98.6976
hsa-miR-197-3p	FTO	77.3326	97.8689	99.9591	99.8004
hsa-miR-197-3p	SERTAD4	69.8957	99.8509	97.407	99.7227
hsa-miR-197-3p	FBXO42	84.2005	99.825	78.3474	99.5836
hsa-miR-197-3p	SYNGR1	35.1789	95.9856	99.9331	99.551
hsa-miR-197-3p	SOX11	70.4362	99.3443	86.3844	99.5144
hsa-miR-197-3p	CBL	72.1533	70.141	89.2676	99.4859
hsa-miR-197-3p	ATP5F1	59.8245	99.8322	60.7543	99.4161
hsa-miR-197-3p	AFAP1L2	69.6645	99.8748	93.7664	99.3808
hsa-miR-197-3p	SLC44A1	77.27	82.7298	96.3526	99.3229
hsa-miR-197-3p	ZIC3	75.178	99.9332	53.3366	99.2804
hsa-miR-197-3p	TTPAL	83.7421	89.6603	99.4587	99.2769
hsa-miR-197-3p	ADAMTS5	61.6193	85.8444	99.2455	99.0915
hsa-miR-197-3p	POLK	79.7629	99.6138	82.9353	99.0447
hsa-miR-197-3p	HSPA12A	52.3105	92.0532	69.2963	98.9395
hsa-miR-197-3p	AMZ1	32.8427	96.4519	54.272	98.8253
hsa-miR-197-3p	GABPB2	68.0966	82.6506	44.9811	98.7677
hsa-miR-197-3p	GRIN2A	96.0614	98.6389	99.465	98.7369
hsa-miR-197-3p	FAM199X	65.3207	90.87	84.9624	98.7348
hsa-miR-197-3p	MPZL1	56.7119	90.7039	63.4956	98.5999
hsa-miR-197-3p	PRKCB	60.7869	97.8473	96.5302	98.589
hsa-miR-197-3p	SYK	48.3972	91.757	63.3837	98.5845
hsa-miR-197-3p	EPT1	85.6074	70.7092	98.4075	98.5774
hsa-miR-197-3p	ADAT2	72.8355	96.7979	88.6042	98.5663
hsa-miR-197-3p	NLN	90.6742	80.3294	68.8197	98.5616
hsa-miR-197-3p	AC002472.13	63.0151	90.8289	1.31269e-05	98.5343
hsa-miR-197-3p	FBXO40	72.6014	91.7351	80.0882	98.4862
hsa-miR-197-3p	MYLK4	80.2457	98.4459	32.724	98.3846
hsa-miR-197-3p	EPB41	79.431	93.8537	92.5603	98.3766
hsa-miR-197-3p	DFFA	42.5664	97.9245	64.3538	98.3654
hsa-miR-197-3p	ZNF207	82.1063	81.0655	98.7226	98.3098
hsa-miR-197-3p	NAP1L1	85.0336	97.3518	88.1586	98.2618
hsa-miR-197-3p	ZNF780B	78.416	86.4002	13.7925	98.2003
hsa-miR-197-3p	USP41	74.7344	99.7252	1.31269e-05	98.1891
hsa-miR-197-3p	BTBD9	63.4885	77.0791	64.3112	98.122
hsa-miR-197-3p	CEP55	69.2447	99.6309	73.0684	98.061
hsa-miR-197-3p	SLC16A12	50.4495	97.3152	47.0377	97.8289
hsa-miR-197-3p	ZNF264	72.7075	63.1483	21.4825	97.8106
hsa-miR-197-3p	BEND3	75.4755	88.9531	5.33719	97.7945
hsa-miR-197-3p	MED13L	74.9012	92.3392	57.2464	97.7092
hsa-miR-197-3p	EAF1	46.0344	80.6137	92.6197	97.7044
hsa-miR-197-3p	PPP2CA	68.5898	87.9105	91.718	97.6883
hsa-miR-197-3p	RAB22A	91.7882	91.2293	98.9851	97.6696
hsa-miR-197-3p	PTPN9	39.1796	97.1774	73.4947	97.6345
hsa-miR-197-3p	MEAF6	37.6835	98.1454	95.4712	97.5514
hsa-miR-197-3p	TBRG1	54.3071	97.6397	74.7785	97.5273
hsa-miR-197-3p	GOLGB1	69.7258	98.6299	96.0168	97.4689
hsa-miR-197-3p	HBS1L	60.7802	89.4625	11.9113	97.4426
hsa-miR-197-3p	C10orf40	76.602	79.4381	34.7289	97.4264
hsa-miR-197-3p	ETF1	61.2042	91.2054	65.2412	97.4019
hsa-miR-197-3p	CCDC88A	76.6738	97.7212	44.7298	97.3518
hsa-miR-197-3p	SOGA1	30.3569	94.1571	91.7608	97.3253
hsa-miR-197-3p	FAM26E	56.8253	79.6405	38.1963	97.2894
hsa-miR-197-3p	HUNK	37.7423	73.0044	51.2768	97.2765
hsa-miR-197-3p	TMEM19	61.3251	91.864	48.0964	97.2429
hsa-miR-197-3p	C16orf72	91.6098	97.0924	89.1883	97.2419
hsa-miR-197-3p	GAB2	61.4644	96.8552	39.7777	97.2355
hsa-miR-197-3p	USP31	42.2386	73.2065	98.0826	97.2267
hsa-miR-197-3p	CLCN5	60.7899	83.2114	92.4468	97.2172
hsa-miR-197-3p	BRMS1L	64.2621	99.0408	39.1523	97.2093
hsa-miR-197-3p	CDHR1	57.9601	92.611	25.5282	97.2092
hsa-miR-197-3p	NYAP2	67.0066	96.698	14.5743	97.2033
hsa-miR-197-3p	CPSF2	64.2236	95.8886	1.20294	97.1815
hsa-miR-197-3p	POU2F1	38.6398	48.6497	30.0059	97.0496
hsa-miR-197-3p	MFAP3L	77.6674	96.0996	54.2908	97.0493
hsa-miR-197-3p	UGT2A3	90.4191	88.3258	1.31269e-05	97.0216
hsa-miR-197-3p	CYLD	51.1588	94.6884	77.9728	97.0194
hsa-miR-197-3p	sept.-10	65.4733	98.3759	27.0138	96.9877
hsa-miR-197-3p	ONECUT2	85.161	53.9484	97.291	96.9672
hsa-miR-197-3p	UBXN7	61.0004	96.7292	98.5072	96.9554
hsa-miR-197-3p	SH3BP2	59.6004	93.4376	83.5594	96.9512
hsa-miR-197-3p	TM9SF3	64.8549	76.961	34.9611	96.9367
hsa-miR-197-3p	ENDOV	34.7545	99.9536	53.7134	96.8611
hsa-miR-197-3p	FRZB	60.2036	98.4781	32.0016	96.765
hsa-miR-197-3p	LYRM7	48.5716	88.9891	79.8798	96.6646
hsa-miR-197-3p	ADO	92.6249	83.4381	30.9487	96.6167
hsa-miR-197-3p	TRIM25	36.0016	88.969	73.4448	96.5969
hsa-miR-197-3p	DIP2C	22.5654	90.6769	90.7626	96.592
hsa-miR-197-3p	CAND1	27.9734	79.8392	79.3322	96.5052
hsa-miR-197-3p	GABRQ	85.7616	77.8388	10.2892	96.4602
hsa-miR-197-3p	TRIM35	79.4538	96.0202	81.2906	96.3743
hsa-miR-197-3p	TSEN2	95.0235	97.0608	66.5015	96.3471
hsa-miR-197-3p	ZNF557	34.7642	88.0875	36.3172	96.3196
hsa-miR-197-3p	CORO1C	49.1584	91.6551	39.9264	96.241
hsa-miR-197-3p	FREM2	68.8774	87.0871	1.48997	96.2061
hsa-miR-197-3p	PTGFRN	45.2675	92.3339	48.9985	96.1852
hsa-miR-197-3p	EBF1	84.2734	81.5646	72.0524	96.1752
hsa-miR-197-3p	LGI2	68.9925	87.3271	51.3727	96.1724
hsa-miR-197-3p	DAAM2	31.2139	89.8374	48.2116	96.1493
hsa-miR-197-3p	KLF12	71.0863	67.8874	88.1864	96.1269
hsa-miR-197-3p	STXBP4	60.9038	93.87	40.691	96.0734
hsa-miR-197-3p	C1orf212	22.0945	88.8542	8.04247	95.9824
hsa-miR-197-3p	FOXK1	49.229	79.4004	90.6426	95.946
hsa-miR-197-3p	NWD1	52.3763	93.9594	42.3907	95.8609
hsa-miR-197-3p	TYW3	60.2581	95.437	57.2173	95.8605
hsa-miR-197-3p	CSRNP3	43.1125	53.3527	97.2337	95.7876
hsa-miR-197-3p	YPEL2	63.3564	82.6844	87.8049	95.7754
hsa-miR-197-3p	ZDHHC14	75.4647	85.4881	68.3507	95.7748
hsa-miR-197-3p	C11orf1	23.1084	97.5796	18.6018	95.7257
hsa-miR-197-3p	PGPEP1	69.5763	77.4628	62.198	95.696
hsa-miR-197-3p	NUP153	77.7357	75.6487	70.0908	95.5817
hsa-miR-197-3p	SLC35E1	79.8516	99.865	86.2657	95.5155
hsa-miR-197-3p	FAM105B	17.5051	90.446	59.4952	95.4811
hsa-miR-197-3p	SESTD1	53.2436	78.2813	74.7591	95.4199
hsa-miR-197-3p	GRIN3A	60.3462	91.3877	92.9735	95.3118
hsa-miR-197-3p	ATXN1	67.5396	78.8771	47.3528	95.3065
hsa-miR-197-3p	TNFRSF11A	86.063	92.763	92.5902	95.2786
hsa-miR-197-3p	TEX19	29.4793	96.8072	81.1418	95.2662
hsa-miR-197-3p	C17orf51	65.4757	64.7969	2.5283	95.2508
hsa-miR-197-3p	ARHGAP19	23.0108	80.521	30.2349	95.2475
hsa-miR-197-3p	JAM2	57.1366	95.7064	82.7043	95.2296
hsa-miR-197-3p	SMG1	56.7461	91.7165	91.2473	95.226
hsa-miR-197-3p	CHD2	46.6143	66.5884	57.3266	95.1977
hsa-miR-197-3p	ARHGAP44	33.9349	97.8557	98.7904	95.164
hsa-miR-197-3p	ESR1	57.9606	75.3853	84.6033	95.0844
hsa-miR-197-3p	RP1-164F3.9	80.7095	99.8145	44.5838	95.0768
hsa-miR-197-3p	Z99715.1	59.0719	90.2092	23.2837	95.0699
hsa-miR-197-3p	DYNLL2	26.3719	81.9954	44.4883	95.0286
hsa-miR-197-3p	ANKRD16	28.9499	97.6543	3.08255	94.9737
hsa-miR-197-3p	OR1C1	88.3034	95.3322	5.55379	94.9718
hsa-miR-197-3p	YY1	28.8236	77.2501	68.0972	94.9059
hsa-miR-197-3p	DDX52	74.0297	43.7756	99.3949	94.8505
hsa-miR-197-3p	EDEM3	78.6243	91.3468	89.952	94.8348
hsa-miR-197-3p	UBL4B	92.3823	88.8257	53.8443	94.7718
hsa-miR-197-3p	REXO1L1	66.3286	93.8834	1.31269e-05	94.7316
hsa-miR-197-3p	INA	65.2741	86.6768	90.3823	94.7103
hsa-miR-197-3p	CDC5L	60.9053	97.3515	62.0241	94.7058
hsa-miR-197-3p	NAP1L4	94.3039	72.633	46.1877	94.6843
hsa-miR-197-3p	SIK2	54.4207	71.3653	99.5655	94.6743
hsa-miR-197-3p	DDI2	51.5067	59.5107	64.2786	94.6408
hsa-miR-197-3p	TTLL2	81.6659	91.2374	0.407525	94.6138
hsa-miR-197-3p	PNLIP	98.065	98.2414	1.31269e-05	94.5874
hsa-miR-197-3p	PEX13	58.6812	96.0334	24.9382	94.5707
hsa-miR-197-3p	HARBI1	55.6888	99.1704	15.8947	94.5671
hsa-miR-197-3p	CRYBG3	67.6873	98.6793	71.7561	94.4536
hsa-miR-197-3p	CACNG8	48.3178	77.6773	65.0317	94.451
hsa-miR-197-3p	ZNF780A	77.6235	94.8666	8.24186	94.3705
hsa-miR-197-3p	C22orf34	29.6293	97.2891	16.1828	94.367
hsa-miR-197-3p	OVCA2	51.3453	95.5598	92.9483	94.32
hsa-miR-197-3p	DAG1	70.7105	98.7788	41.4151	94.3128
hsa-miR-197-3p	LASP1	79.7695	87.0815	99.2307	94.2877
hsa-miR-197-3p	OVCA2	51.3453	95.5807	93.0318	94.2733
hsa-miR-197-3p	IFNA17	74.0966	97.5161	1.8054	94.2535
hsa-miR-197-3p	ODZ4	61.6636	77.1557	47.0925	94.1962
hsa-miR-197-3p	ZNF345	84.2448	88.469	31.1925	94.149
hsa-miR-197-3p	ALMS1	43.4428	92.9166	10.4263	94.1327
hsa-miR-197-3p	ATXN3	56.7145	92.4218	31.9561	94.1069
hsa-miR-197-3p	CPM	90.977	75.5923	50.7245	94.0976
hsa-miR-197-3p	SMEK2	69.5068	74.8208	91.5341	93.9658
hsa-miR-197-3p	EXPH5	70.9671	72.2514	59.3489	93.9454
hsa-miR-197-3p	SUMO1	74.4895	82.2792	7.23993	93.9263
hsa-miR-197-3p	IFNA4	79.1335	96.2555	1.31269e-05	93.9085
hsa-miR-197-3p	HS2ST1	76.1397	67.025	83.2599	93.899
hsa-miR-197-3p	MTTP	82.9762	82.6754	15.6777	93.8939
hsa-miR-197-3p	SCN7A	54.6981	95.5785	81.0235	93.8679
hsa-miR-197-3p	BTNL9	69.8596	97.3281	8.753	93.8486
hsa-miR-197-3p	PDK3	68.544	86.5672	4.85134	93.8483
hsa-miR-197-3p	ZNF562	68.29	91.7295	1.31269e-05	93.8308
hsa-miR-197-3p	C10orf32	79.0631	98.0271	5.87361	93.8023
hsa-miR-197-3p	CHRM3	54.8602	34.5605	32.7961	93.7957
hsa-miR-197-3p	GRSF1	72.9417	76.8818	74.6895	93.7571
hsa-miR-197-3p	RBM43	91.7275	97.0149	64.4201	93.7442
hsa-miR-197-3p	VPS53	64.9637	99.9715	15.8132	93.7404
hsa-miR-197-3p	ARAP2	75.2833	89.6075	28.2297	93.7359
hsa-miR-197-3p	FKBP14	35.9794	93.2689	55.6143	93.7082
hsa-miR-197-3p	BLOC1S6	74.5487	94.9709	31.1901	93.7023
hsa-miR-197-3p	ZBTB40	41.4955	79.0127	67.3927	93.7009
hsa-miR-197-3p	PLLP	46.1011	92.5927	98.3513	93.6559
hsa-miR-197-3p	UHRF1BP1L	65.3374	88.4255	48.7783	93.6484
hsa-miR-197-3p	FAM153B	42.6725	82.0588	1.31269e-05	93.6181
hsa-miR-197-3p	SMYD5	47.7386	99.3054	98.7388	93.5946
hsa-miR-197-3p	AMMECR1	59.0973	96.4398	78.701	93.583
hsa-miR-197-3p	METTL9	70.1972	66.7331	2.56375	93.5549
hsa-miR-197-3p	ABHD13	95.7696	68.6287	57.5665	93.5505
hsa-miR-197-3p	WDR72	80.0668	90.2831	45.7846	93.5387
hsa-miR-197-3p	NT5C2	56.6995	54.6548	26.2264	93.5153
hsa-miR-197-3p	CCNT1	63.1324	54.3868	82.3213	93.4536
hsa-miR-197-3p	STARD4	52.5986	90.8225	42.5001	93.4447
hsa-miR-197-3p	FOXO3	75.6663	77.8063	74.5467	93.4376
hsa-miR-197-3p	SLC5A3	42.812	62.202	29.0198	93.4362
hsa-miR-197-3p	KRR1	53.1837	77.9135	1.31269e-05	93.4301
hsa-miR-197-3p	HEATR5B	65.932	91.1328	75.5681	93.419
hsa-miR-197-3p	ZNF208	73.4907	60.3515	1.31269e-05	93.3642
hsa-miR-197-3p	GPR83	52.4697	91.4143	8.03048	93.3352
hsa-miR-197-3p	ZZZ3	42.0406	99.3958	42.8939	93.3301
hsa-miR-197-3p	CYP4F3	76.5284	81.7326	1.66813	93.3083
hsa-miR-197-3p	CSF1	65.8872	62.8496	91.6479	93.3047
hsa-miR-197-3p	HS3ST5	76.6842	68.223	91.322	93.2921
hsa-miR-197-3p	DPH1	51.3453	88.2543	84.6951	93.2457
hsa-miR-197-3p	RWDD1	94.811	51.8716	7.74873	93.2275
hsa-miR-197-3p	ZNF716	58.4564	87.7595	5.02933	93.2215
hsa-miR-197-3p	OR52N2	99.2112	96.6273	1.31269e-05	93.2149
hsa-miR-197-3p	KCNQ1	66.0712	83.2249	92.8888	93.1511
hsa-miR-197-3p	MMRN1	83.5197	88.2187	22.8496	93.0823
hsa-miR-197-3p	NDRG4	43.2356	88.7291	56.7827	93.0706
hsa-miR-197-3p	PRKCD	67.1416	93.1779	64.0884	92.805
hsa-miR-197-3p	SNX3	76.6484	88.7994	71.3847	92.7947
hsa-miR-197-3p	ZYG11B	54.1653	86.7205	28.3129	92.7456
hsa-miR-197-3p	DNAJB12	53.0876	69.9267	99.023	92.7209
hsa-miR-197-3p	DNAH5	45.8887	69.4659	24.4476	92.7048
hsa-miR-197-3p	PITPNA	67.3841	66.471	88.0214	92.605
hsa-miR-197-3p	DUT	55.9502	81.8789	84.8374	92.5963
hsa-miR-197-3p	NT5C1B	33.7522	89.0259	17.916	92.5867
hsa-miR-197-3p	MEIOB	65.3674	89.1118	84.5386	92.5245
hsa-miR-197-3p	OTOF	51.8831	85.6049	92.184	92.4953
hsa-miR-197-3p	CCNG2	47.5391	75.4482	62.4417	92.4825
hsa-miR-197-3p	DFNA5	91.1452	87.4601	88.5643	92.4616
hsa-miR-197-3p	PIANP	64.8332	83.5448	98.2845	92.4481
hsa-miR-197-3p	AP3S2	39.8216	79.6011	57.6054	92.4051
hsa-miR-197-3p	ZNF555	59.0056	66.216	17.8591	92.3693
hsa-miR-197-3p	TMED5	65.8915	49.1062	23.6268	92.3562
hsa-miR-197-3p	ZDHHC22	90.8864	84.4041	59.3878	92.3315
hsa-miR-197-3p	STAG2	89.2489	88.885	23.0977	92.3181
hsa-miR-197-3p	CILP	56.1808	89.9794	95.8422	92.3071
hsa-miR-197-3p	LGSN	45.2958	96.4568	58.9954	92.2926
hsa-miR-197-3p	NEUROD4	51.0296	78.6059	31.9788	92.2786
hsa-miR-197-3p	PAIP2B	34.6936	80.6391	83.9654	92.2647
hsa-miR-197-3p	PAPPA	92.9589	71.4442	34.4645	92.2559
hsa-miR-197-3p	RAN	61.8871	58.3105	74.5782	92.2531
hsa-miR-197-3p	OLA1	83.1697	54.1258	37.8652	92.2088
hsa-miR-197-3p	DCAF17	77.0942	55.392	80.6272	92.1892
hsa-miR-197-3p	CCRL1	33.8498	89.2051	71.5075	92.1888
hsa-miR-197-3p	NHLH2	49.36	70.3232	72.3625	92.1553
hsa-miR-197-3p	ZNF75D	88.4322	73.0331	4.24061	92.0729
hsa-miR-197-3p	EIF2C2	71.7615	77.8881	86.9174	92.0371
hsa-miR-197-3p	HOXD8	58.0582	85.0838	11.435	92.0174
hsa-miR-197-3p	ZNF300	87.1006	89.8563	64.6177	92.0107
hsa-miR-197-3p	ADAM10	66.8806	69.713	57.1369	91.9346
hsa-miR-197-3p	RSPRY1	50.2734	72.3985	71.7763	91.8928
hsa-miR-197-3p	SOCS4	78.2741	90.9945	89.9491	91.8798
hsa-miR-197-3p	CECR2	76.3311	63.898	97.2071	91.8694
hsa-miR-197-3p	TXLNG	55.4733	48.3733	16.9193	91.8562
hsa-miR-197-3p	ACTRT3	49.9056	98.1634	30.737	91.8312
hsa-miR-197-3p	PRRX1	51.7352	93.969	45.8759	91.8027
hsa-miR-197-3p	FAM108C1	40.983	71.3437	12.8361	91.7676
hsa-miR-197-3p	TMEM5	44.817	86.2433	1.06576	91.6882
hsa-miR-197-3p	RFX3	52.6661	72.8812	79.0212	91.6442
hsa-miR-197-3p	TAOK3	75.5837	87.8814	13.4773	91.6351
hsa-miR-197-3p	CDH17	52.3634	84.2189	86.7616	91.6283
hsa-miR-197-3p	SAMD8	43.0327	84.5982	27.6291	91.5421
hsa-miR-197-3p	RILPL2	45.8381	88.0287	72.3516	91.5402
hsa-miR-197-3p	RMI1	77.4891	83.4801	44.7691	91.5153
hsa-miR-197-3p	SNX22	13.1321	89.7739	29.1686	91.5152
hsa-miR-197-3p	ARHGAP18	41.0865	79.1441	78.9434	91.4794
hsa-miR-197-3p	AC114772.1	80.2906	49.4709	51.3113	91.4647
hsa-miR-197-3p	IYD	68.5927	63.0159	99.8936	91.4551
hsa-miR-197-3p	PRKAR2A	30.5806	84.2422	16.1563	91.4226
hsa-miR-197-3p	E2F7	60.599	95.9703	90.3664	91.4042
hsa-miR-197-3p	NBR1	59.4148	90.6572	89.8915	91.397
hsa-miR-197-3p	C5orf56	54.7477	60.3114	65.0388	91.3577
hsa-miR-197-3p	GCG	47.859	95.4416	80.9929	91.3496
hsa-miR-197-3p	CD53	40.7927	99.8119	53.6784	91.3268
hsa-miR-197-3p	RASAL2	41.0398	95.4227	92.9207	91.3138
hsa-miR-197-3p	KLHL8	56.2611	72.2827	65.9801	91.2812
hsa-miR-197-3p	PDE4DIP	70.4887	74.6699	1.31269e-05	91.2143
hsa-miR-197-3p	RAB27B	65.6655	40.5553	87.5259	91.2048
hsa-miR-197-3p	RTF1	55.6995	90.0556	68.9984	91.1982
hsa-miR-197-3p	XPC	57.5215	87.5458	9.17204	91.1615
hsa-miR-197-3p	KPNA6	98.3952	95.5621	89.7418	91.1122
hsa-miR-197-3p	TCEANC2	53.9861	61.3039	93.1601	91.0975
hsa-miR-197-3p	LYSMD3	72.4153	59.7878	76.9104	91.0964
hsa-miR-197-3p	AC027323.1	72.4153	59.7878	76.9233	91.0949
hsa-miR-197-3p	GTF3C4	72.6872	45.7851	91.8769	91.0303
hsa-miR-197-3p	KIAA1468	39.7514	70.3353	71.5104	91.0109
hsa-miR-197-3p	PPIP5K1	96.3563	73.4693	21.8712	91.0031
hsa-miR-197-3p	ARID5B	78.5653	75.1954	72.2357	90.9862
hsa-miR-197-3p	FGFR1OP2	75.4947	75.6947	44.4919	90.9752
hsa-miR-197-3p	NMNAT1	49.6101	86.0612	56.1806	90.9365
hsa-miR-197-3p	FREM1	69.4227	56.5648	82.8492	90.9299
hsa-miR-197-3p	ACTR8	42.5707	82.1887	81.8576	90.9149
hsa-miR-197-3p	SFPQ	54.6656	70.7688	4.60844	90.9039
hsa-miR-197-3p	GALNT13	55.6902	87.6467	39.4268	90.8494
hsa-miR-197-3p	CPLX4	54.2092	97.6456	95.4865	90.8134
hsa-miR-197-3p	NUP35	64.5039	92.1028	55.5279	90.8028
hsa-miR-197-3p	SERPINB9	59.0851	71.1897	26.4598	90.7891
hsa-miR-197-3p	FAM84A	79.3085	93.3394	60.5763	90.7838
hsa-miR-197-3p	C14orf39	43.8937	88.9609	29.4228	90.7838
hsa-miR-197-3p	SYNGAP1	58.8084	72.5129	80.0488	90.7652
hsa-miR-197-3p	KLRC2	60.7647	88.0029	7.61785	90.7261
hsa-miR-197-3p	CACNA2D1	73.3178	60.607	71.4757	90.6703
hsa-miR-197-3p	CDY1	73.7631	94.8799	4.05296	90.5955
hsa-miR-197-3p	CDY1B	73.7631	94.8799	4.05295	90.5955
hsa-miR-197-3p	EDNRA	42.7971	63.5898	57.196	90.5771
hsa-miR-197-3p	PGGT1B	61.501	70.2786	40.4171	90.5547
hsa-miR-197-3p	NLK	69.652	56.7353	2.66912	90.5461
hsa-miR-197-3p	UBE2H	51.6095	82.2598	77.8039	90.4971
hsa-miR-197-3p	RP11-702L15.2	68.1757	87.0902	60.1666	90.4764
hsa-miR-197-3p	ZNF605	91.5485	49.5075	77.0481	90.4361
hsa-miR-197-3p	GABRA5	59.898	87.2009	82.8245	90.4208
hsa-miR-197-3p	HERC4	27.3222	83.7374	65.0756	90.4176
hsa-miR-197-3p	EIF2AK2	69.6887	62.6986	73.9648	90.3937
hsa-miR-197-3p	ATP5G3	69.1682	63.9266	4.27444	90.3439
hsa-miR-197-3p	CTNND1	78.6048	73.1746	93.8164	90.343
hsa-miR-197-3p	FAM210A	73.9828	52.8523	71.231	90.3318
hsa-miR-197-3p	TMEM194A	78.3893	50.4075	79.8456	90.33
hsa-miR-197-3p	ENDOG	90.2426	78.5913	77.7676	90.3247
hsa-miR-197-3p	KCNJ3	82.6051	70.4003	86.9458	90.3018
hsa-miR-197-3p	GPR85	72.856	60.2377	71.2066	90.2924
hsa-miR-197-3p	AFM	53.1142	95.9894	12.8346	90.2894
hsa-miR-197-3p	GPR155	49.7875	94.7082	4.31828	90.2786
hsa-miR-197-3p	KANK4	34.6244	84.2183	46.6955	90.2667
hsa-miR-197-3p	IL22RA1	35.1667	72.1811	89.2146	90.2614
hsa-miR-197-3p	PIAS2	54.3945	50.3758	1.31269e-05	90.2132
hsa-miR-197-3p	KLRC1	51.7661	87.6544	10.4599	90.1874
hsa-miR-197-3p	KCNA1	17.3055	86.3371	47.3996	90.1757
hsa-miR-197-3p	LPCAT2	71.9102	81.2265	85.2348	90.1719
hsa-miR-197-3p	BCL2L14	30.2895	78.3583	4.54557	90.1386
hsa-miR-197-3p	OXTR	64.7838	50.6725	78.7609	90.1208
hsa-miR-197-3p	PLCD4	41.6341	95.7391	60.6443	90.1203
hsa-miR-197-3p	RAB6A	90.8543	81.0399	67.3187	90.107
hsa-miR-197-3p	CBLN1	32.7863	83.5658	80.0486	90.0981
hsa-miR-197-3p	CMC1	88.9069	61.007	35.8782	90.0471
hsa-miR-197-3p	TRIT1	54.3658	80.0418	82.4957	90.0129
hsa-miR-197-3p	MYOCD	63.8865	65.9046	86.8331	90.0105
hsa-miR-197-5p	CBX5	98.2841	98.4939	1.31269e-05	99.6812
hsa-miR-197-5p	IMPAD1	80.0349	99.8978	98.7687	99.364
hsa-miR-197-5p	CAMK1D	94.0451	99.8025	95.8396	99.3235
hsa-miR-197-5p	SHROOM4	84.9736	99.9239	82.765	99.2581
hsa-miR-197-5p	NONO	49.2536	99.8678	0.947711	98.9674
hsa-miR-197-5p	SPRY3	54.1814	94.9387	58.8257	98.9661
hsa-miR-197-5p	SNX19	73.3715	95.0703	80.8124	98.8959
hsa-miR-197-5p	CHD9	98.5641	99.3618	83.7917	98.6384
hsa-miR-197-5p	CDIPT	68.0723	98.0347	97.5755	98.5168
hsa-miR-197-5p	DDI2	74.0043	91.6794	59.0546	98.4904
hsa-miR-197-5p	CD86	84.7865	97.8502	20.7926	98.3182
hsa-miR-197-5p	GRAMD1B	81.5205	86.2622	31.5727	98.3159
hsa-miR-197-5p	MLX	93.7645	99.7791	34.7655	98.2319
hsa-miR-197-5p	SLC23A2	59.5253	91.7247	97.4239	98.136
hsa-miR-197-5p	UNC13A	71.107	92.0113	47.5903	98.0907
hsa-miR-197-5p	CERS6	96.2547	92.2962	61.2288	97.94
hsa-miR-197-5p	SLC7A11	80.4073	93.0065	44.3494	97.9223
hsa-miR-197-5p	TPMT	61.0286	98.0239	27.866	97.871
hsa-miR-197-5p	ARL5A	79.5442	97.0855	82.1278	97.8034
hsa-miR-197-5p	C14orf45	77.1809	98.7661	25.6219	97.7775
hsa-miR-197-5p	RNF112	88.8521	99.188	1.31269e-05	97.7219
hsa-miR-197-5p	C1orf21	80.5814	68.4251	80.2834	97.7172
hsa-miR-197-5p	NUP98	40.0305	98.6043	1.31269e-05	97.6785
hsa-miR-197-5p	TRMT10A	52.7622	98.991	38.1351	97.5712
hsa-miR-197-5p	FER	78.4201	96.5947	37.3527	97.5445
hsa-miR-197-5p	CYB5B	70.1953	92.4719	60.4212	97.4274
hsa-miR-197-5p	KPNA6	74.8076	77.6976	45.2611	97.371
hsa-miR-197-5p	ZC3HAV1	86.1042	93.0593	45.866	97.3455
hsa-miR-197-5p	CDC42BPA	68.2324	88.9751	77.7472	97.3313
hsa-miR-197-5p	MEGF8	35.7266	99.0429	23.0409	97.314
hsa-miR-197-5p	TSTD2	50.9328	97.8835	28.9717	97.2999
hsa-miR-197-5p	NDUFA2	70.9134	99.7561	70.5664	97.2448
hsa-miR-197-5p	LNPEP	65.8516	82.2246	55.1615	97.2253
hsa-miR-197-5p	CLCN6	75.7878	94.1884	39.9725	97.2008
hsa-miR-197-5p	BTG2	97.439	95.3018	85.9989	97.1533
hsa-miR-197-5p	NOVA2	82.587	67.1772	56.3555	97.1159
hsa-miR-197-5p	ERBB4	70.4632	88.1837	45.434	97.1124
hsa-miR-197-5p	GYG2	48.238	99.5476	7.77497	97.0649
hsa-miR-197-5p	SOGA3	92.8849	89.696	57.8791	97.0415
hsa-miR-197-5p	SLC41A1	81.234	91.5776	33.1023	97.0232
hsa-miR-197-5p	ZNF689	46.8506	98.5183	71.6483	97.0106
hsa-miR-197-5p	AIF1L	95.2372	87.7302	86.8361	97.003
hsa-miR-197-5p	ZXDB	91.7504	97.7122	1.39542	96.9588
hsa-miR-197-5p	GNGT1	99.8197	97.9268	4.75604	96.9405
hsa-miR-197-5p	BTF3L4	94.6076	93.6436	1.31269e-05	96.9099
hsa-miR-197-5p	CAMSAP1	68.3255	98.6428	77.4721	96.8518
hsa-miR-197-5p	PPTC7	72.8811	86.9269	85.8886	96.7951
hsa-miR-197-5p	IL17RD	87.4581	95.9968	97.3202	96.706
hsa-miR-197-5p	MTUS2	92.3742	92.6471	96.3789	96.6967
hsa-miR-197-5p	BACE1	84.2438	65.6504	56.0339	96.6398
hsa-miR-197-5p	AVL9	95.5876	93.0516	91.2463	96.6256
hsa-miR-197-5p	MMS22L	95.168	86.7287	78.568	96.6087
hsa-miR-197-5p	ALDH1L2	84.2407	86.3214	46.0204	96.5846
hsa-miR-197-5p	VWA5A	68.1366	95.5645	8.37979	96.5671
hsa-miR-197-5p	ZBTB7C	91.5179	89.7589	33.2445	96.4855
hsa-miR-197-5p	POU3F1	87.571	68.668	2.61272	96.4729
hsa-miR-197-5p	AC010536.1	99.9798	91.767	8.05831	96.4445
hsa-miR-197-5p	ZNF814	71.4466	96.2519	8.9213	96.4256
hsa-miR-197-5p	RAC2	72.6053	99.271	12.8378	96.4226
hsa-miR-197-5p	FPR2	43.476	99.574	47.8925	96.3974
hsa-miR-197-5p	UBE2A	97.8299	96.9481	58.4268	96.3554
hsa-miR-197-5p	KIF3C	59.3548	96.3117	10.0008	96.3278
hsa-miR-197-5p	DIS3	81.9434	86.5901	28.5241	96.3081
hsa-miR-197-5p	SPOCK2	58.3337	94.9381	21.6739	96.2749
hsa-miR-197-5p	MFSD8	64.9808	98.4058	33.6825	96.2426
hsa-miR-197-5p	SIT1	48.9831	99.1735	90.8121	96.1766
hsa-miR-197-5p	KIAA1244	76.0947	83.796	33.0005	96.1353
hsa-miR-197-5p	AGPAT1	55.8975	97.3629	19.3229	96.122
hsa-miR-197-5p	TMF1	94.0759	92.5229	82.3076	96.0625
hsa-miR-197-5p	RP11-644F5.10	73.7522	91.6991	28.4795	96.0472
hsa-miR-197-5p	TRIM24	66.9251	91.4253	74.4461	95.9222
hsa-miR-197-5p	FAM26E	93.792	70.7676	17.5562	95.9072
hsa-miR-197-5p	GNPNAT1	75.0851	93.5379	39.037	95.8576
hsa-miR-197-5p	ABLIM1	77.047	87.8444	40.3221	95.8345
hsa-miR-197-5p	CALCRL	61.8481	93.094	10.9415	95.8228
hsa-miR-197-5p	STS	43.5696	98.1201	5.21817	95.763
hsa-miR-197-5p	CD22	99.3389	90.5631	48.5492	95.6881
hsa-miR-197-5p	RABL3	96.3228	94.9768	84.0417	95.6554
hsa-miR-197-5p	ASXL2	90.5455	87.4185	32.0274	95.6133
hsa-miR-197-5p	TEP1	68.2877	96.7541	40.3598	95.6078
hsa-miR-197-5p	sept.-03	90.3966	92.3725	0.777179	95.5453
hsa-miR-197-5p	LCLAT1	91.4651	92.1713	76.213	95.5435
hsa-miR-197-5p	NEDD1	95.418	98.3094	27.4502	95.5412
hsa-miR-197-5p	SSBP2	91.7906	68.7334	54.0606	95.536
hsa-miR-197-5p	SPPL2C	92.1406	99.4969	69.6296	95.4453
hsa-miR-197-5p	EIF4EBP2	69.2949	80.2615	40.1672	95.4279
hsa-miR-197-5p	AASS	74.8752	98.096	5.1845	95.3807
hsa-miR-197-5p	SNRNP27	80.3483	84.7984	99.4079	95.3639
hsa-miR-197-5p	TRIM4	73.7881	97.749	10.6963	95.2856
hsa-miR-197-5p	THAP10	90.8788	98.3976	58.4894	95.195
hsa-miR-197-5p	TNR	52.7632	97.0668	29.4235	95.1575
hsa-miR-197-5p	GALT	84.5592	89.9008	4.58165	95.0865
hsa-miR-197-5p	TUBB6	67.8616	98.1079	33.9215	95.0796
hsa-miR-197-5p	LPP	81.2373	55.9628	55.7205	95.0695
hsa-miR-197-5p	IL2RA	94.8222	97.97	83.2197	95.0424
hsa-miR-197-5p	GDPD4	35.1475	98.9789	73.0896	95.0108
hsa-miR-197-5p	SNX17	87.2352	94.5556	59.3835	95.0086
hsa-miR-197-5p	BLID	88.3875	98.5517	96.9543	94.9718
hsa-miR-197-5p	TLR7	76.9347	81.2128	82.4343	94.9375
hsa-miR-197-5p	LIMS1	73.087	97.385	3.40437	94.8661
hsa-miR-197-5p	NDUFAF3	86.7172	94.2238	21.3767	94.861
hsa-miR-197-5p	IL17RA	96.6704	64.5798	1.05055	94.7736
hsa-miR-197-5p	LZTR1	61.4249	92.4247	5.05492	94.6775
hsa-miR-197-5p	SLC6A3	22.7962	99.9512	35.8028	94.6335
hsa-miR-197-5p	ANKRA2	85.0028	97.0991	7.75948	94.609
hsa-miR-197-5p	RP11-93B14.6	56.3005	90.2216	23.6667	94.5802
hsa-miR-197-5p	RNF157	42.6835	94.1433	71.4297	94.4882
hsa-miR-197-5p	ANKRD29	99.6612	90.2655	89.4858	94.481
hsa-miR-197-5p	CRNN	83.9945	90.6	15.5348	94.4204
hsa-miR-197-5p	AL161645.1	99.9836	13.0087	1.31269e-05	94.4097
hsa-miR-197-5p	KDM2A	81.6104	97.6787	63.6852	94.3938
hsa-miR-197-5p	ST8SIA3	88.5383	79.8296	41.5611	94.2851
hsa-miR-197-5p	HIP1	58.0646	71.0982	0.818096	94.2441
hsa-miR-197-5p	CHIC1	82.1774	83.4705	91.2802	94.2263
hsa-miR-197-5p	PFDN2	84.8531	96.2607	33.3181	94.2179
hsa-miR-197-5p	SIAE	90.8744	92.7565	49.2299	94.1453
hsa-miR-197-5p	GLUL	48.8633	86.8384	26.9542	94.129
hsa-miR-197-5p	SCARB2	86.2792	69.1286	97.8411	94.1211
hsa-miR-197-5p	ZMIZ1	59.454	63.1705	64.1895	94.112
hsa-miR-197-5p	PKD2	95.994	78.0967	7.71112	94.0812
hsa-miR-197-5p	SPRY4	84.8853	89.8955	92.2334	94.0645
hsa-miR-197-5p	PPCDC	35.6897	97.0382	44.0743	94.0081
hsa-miR-197-5p	PRR23B	90.2231	80.1382	11.457	93.9916
hsa-miR-197-5p	SLC38A4	46.7391	97.4897	88.0908	93.9818
hsa-miR-197-5p	PIGA	61.7485	94.4427	76.9131	93.9573
hsa-miR-197-5p	IL6ST	77.3157	71.0379	69.4116	93.8511
hsa-miR-197-5p	MAP3K2	88.5452	55.5313	81.2096	93.8444
hsa-miR-197-5p	ZBTB3	57.3647	89.184	72.9424	93.8226
hsa-miR-197-5p	FZD7	92.3925	86.9913	56.3957	93.818
hsa-miR-197-5p	TNIP3	50.071	94.7179	22.3109	93.8066
hsa-miR-197-5p	ZNF264	81.0263	52.7301	19.51	93.747
hsa-miR-197-5p	ZDHHC11B	64.3059	96.2331	12.1251	93.7092
hsa-miR-197-5p	ADO	88.7443	95.033	58.4383	93.7057
hsa-miR-197-5p	GJC1	61.1007	51.494	96.8763	93.6735
hsa-miR-197-5p	TGS1	21.2221	88.1165	33.2123	93.6677
hsa-miR-197-5p	SMR3A	99.6545	98.8382	21.3336	93.6657
hsa-miR-197-5p	MYO7A	32.7661	95.8067	2.19721	93.6267
hsa-miR-197-5p	AP3S2	28.5279	86.3928	55.9079	93.6258
hsa-miR-197-5p	NT5C2	68.2832	69.0206	58.7323	93.5729
hsa-miR-197-5p	ING5	31.1515	95.6714	32.0349	93.5706
hsa-miR-197-5p	FAM222B	60.6675	71.0723	16.4233	93.5559
hsa-miR-197-5p	KIAA0101	69.4124	92.2559	7.67451	93.5492
hsa-miR-197-5p	MS4A14	79.3199	91.9104	80.1686	93.5287
hsa-miR-197-5p	ZC3H13	66.5691	86.3193	93.4852	93.4998
hsa-miR-197-5p	OR14J1	55.9343	99.1106	1.31269e-05	93.4858
hsa-miR-197-5p	OR2T5	93.5828	98.885	1.31269e-05	93.4521
hsa-miR-197-5p	OR2T29	93.5828	98.885	1.31269e-05	93.4521
hsa-miR-197-5p	SLC25A2	71.8526	93.1572	1.31269e-05	93.3972
hsa-miR-197-5p	NDUFB2	50.4297	93.3005	90.3913	93.3809
hsa-miR-197-5p	KCTD6	63.4323	86.0755	67.8188	93.3703
hsa-miR-197-5p	TMED7	86.6399	94.1332	6.4317	93.3661
hsa-miR-197-5p	MON1B	93.3967	82.4268	30.7854	93.3482
hsa-miR-197-5p	COLEC12	79.2614	93.2091	38.2023	93.3238
hsa-miR-197-5p	SGK3	66.6606	92.0748	84.4843	93.3213
hsa-miR-197-5p	ZNF25	67.4292	99.5213	9.92442	93.2642
hsa-miR-197-5p	GFPT2	29.5044	91.7271	84.6047	93.2201
hsa-miR-197-5p	MED4	84.5651	90.2567	4.18787	93.205
hsa-miR-197-5p	TTC37	86.2565	96.2012	4.37696	93.1156
hsa-miR-197-5p	PHF17	86.2451	77.2639	79.3554	93.1
hsa-miR-197-5p	CCDC132	41.7214	97.0035	76.8382	93.0938
hsa-miR-197-5p	TMA7	76.4614	90.9044	11.4477	93.0873
hsa-miR-197-5p	RP11-676J12.7	97.0877	91.1818	1.31269e-05	93.0869
hsa-miR-197-5p	TARDBP	93.8568	98.818	5.84755	93.0681
hsa-miR-197-5p	UBAP1	34.7706	97.8003	67.5048	93.06
hsa-miR-197-5p	ZDHHC11	62.6564	90.2631	20.737	93.0499
hsa-miR-197-5p	FMO4	99.213	87.596	10.6954	93.0301
hsa-miR-197-5p	KIAA1551	61.6831	96.0111	3.95024	92.9639
hsa-miR-197-5p	KCNK1	61.4599	95.6884	66.9889	92.9298
hsa-miR-197-5p	TMEM81	34.8801	90.6143	75.7803	92.9196
hsa-miR-197-5p	SH3PXD2B	51.0361	85.6672	9.90814	92.8967
hsa-miR-197-5p	CNOT10	70.7793	97.2786	16.6183	92.854
hsa-miR-197-5p	ZBTB22	45.632	86.0829	86.2409	92.8529
hsa-miR-197-5p	VAV2	31.657	97.8302	28.8594	92.7962
hsa-miR-197-5p	SLC25A15	73.1171	92.8475	2.06169	92.7634
hsa-miR-197-5p	IGFBP7	55.5149	95.3633	19.4342	92.7532
hsa-miR-197-5p	CA10	60.7418	83.0725	22.2914	92.7506
hsa-miR-197-5p	CHGB	57.6458	98.6952	1.53937	92.7094
hsa-miR-197-5p	TRPC6	83.5128	80.2474	19.4441	92.7003
hsa-miR-197-5p	ARHGEF28	77.6974	85.6424	5.2188	92.6817
hsa-miR-197-5p	CCDC99	64.3759	94.0683	19.6782	92.673
hsa-miR-197-5p	TMC1	50.4237	94.7895	58.7079	92.661
hsa-miR-197-5p	TMPO	68.3327	89.3472	84.6045	92.6494
hsa-miR-197-5p	AL645730.2	75.925	67.0271	34.7975	92.6166
hsa-miR-197-5p	NAT2	97.5483	97.1649	11.5854	92.5891
hsa-miR-197-5p	SAR1A	70.3933	78.4975	52.6371	92.5704
hsa-miR-197-5p	SMARCA2	59.2905	91.7183	29.7064	92.5328
hsa-miR-197-5p	KLHL8	76.0336	88.0667	55.6137	92.5249
hsa-miR-197-5p	N4BP2	66.1009	73.5426	27.111	92.5233
hsa-miR-197-5p	UBE2D2	78.0542	90.7756	0.0793128	92.507
hsa-miR-197-5p	KIAA1279	87.1579	86.4187	3.67845	92.4981
hsa-miR-197-5p	LMNA	93.9145	80.5717	16.5649	92.4208
hsa-miR-197-5p	MSRB2	81.0908	84.67	28.7212	92.4079
hsa-miR-197-5p	BPHL	87.6608	87.424	18.3049	92.3229
hsa-miR-197-5p	PRSS12	75.2147	70.9827	82.2139	92.3177
hsa-miR-197-5p	SMCR7L	57.7376	94.0506	30.2981	92.26
hsa-miR-197-5p	GLB1	58.0198	94.4321	0.34806	92.252
hsa-miR-197-5p	HKR1	91.8838	78.2941	5.42484	92.2437
hsa-miR-197-5p	FEZF1	58.5712	90.1169	61.4616	92.2114
hsa-miR-197-5p	TMEM144	98.2822	82.3929	35.9468	92.1163
hsa-miR-197-5p	HCRTR1	98.594	98.0472	87.9204	92.0197
hsa-miR-197-5p	ANGPT1	93.4959	80.2335	15.9903	92.003
hsa-miR-197-5p	ZNF673	83.3926	95.2674	15.6146	91.9674
hsa-miR-197-5p	CD302	62.4871	74.5976	15.5039	91.9436
hsa-miR-197-5p	VTCN1	66.3732	86.9718	14.2641	91.9295
hsa-miR-197-5p	ICAM5	67.1694	90.2312	92.0857	91.8631
hsa-miR-197-5p	GPX6	57.3978	98.5862	2.46067	91.8562
hsa-miR-197-5p	CSTA	90.6648	89.0628	43.4964	91.8448
hsa-miR-197-5p	MYH2	12.6262	98.568	7.26476	91.8444
hsa-miR-197-5p	WIPF1	94.3633	82.7514	77.0857	91.8294
hsa-miR-197-5p	HSDL2	97.9712	93.3909	14.1412	91.8282
hsa-miR-197-5p	ATF6	73.7204	50.436	95.1935	91.7856
hsa-miR-197-5p	FURIN	45.9147	92.4783	45.7698	91.7672
hsa-miR-197-5p	TACC1	93.8268	46.0325	56.9187	91.7482
hsa-miR-197-5p	FXYD3	95.9294	81.108	33.6159	91.7228
hsa-miR-197-5p	PI4KB	21.9386	99.5239	46.0362	91.7195
hsa-miR-197-5p	FPR3	69.6208	90.4882	40.6334	91.69
hsa-miR-197-5p	OSBPL3	51.1238	70.3293	72.5919	91.6801
hsa-miR-197-5p	LSM11	89.5052	52.7063	69.433	91.6256
hsa-miR-197-5p	TM6SF2	87.9474	89.763	21.998	91.6144
hsa-miR-197-5p	KIF11	83.2731	72.7948	59.2901	91.6066
hsa-miR-197-5p	ZNF239	45.2448	97.3301	2.3032	91.5797
hsa-miR-197-5p	KRT13	69.5339	92.2143	18.3776	91.5351
hsa-miR-197-5p	SESTD1	69.8261	35.9181	78.5338	91.4746
hsa-miR-197-5p	PLVAP	94.956	81.6636	16.3782	91.4437
hsa-miR-197-5p	COX15	79.0695	86.3651	3.6051	91.4183
hsa-miR-197-5p	BCL6	38.5547	91.3434	54.2681	91.3925
hsa-miR-197-5p	LRP3	45.019	95.8394	98.3846	91.346
hsa-miR-197-5p	MALSU1	95.1797	79.9636	1.7076	91.3438
hsa-miR-197-5p	VIL1	56.9047	93.0078	4.31298	91.319
hsa-miR-197-5p	TNK1	93.3648	82.0569	90.893	91.3117
hsa-miR-197-5p	NDUFA1	57.5394	99.2255	0.0467187	91.2875
hsa-miR-197-5p	HEG1	91.5636	46.8165	1.06556	91.2768
hsa-miR-197-5p	CIRH1A	69.5646	98.0356	34.3965	91.2061
hsa-miR-197-5p	EIF2C3	91.0553	88.7002	0.8174	91.198
hsa-miR-197-5p	C3orf38	75.7108	81.58	1.96737	91.1823
hsa-miR-197-5p	TNKS	77.1345	92.3834	14.984	91.1443
hsa-miR-197-5p	PHC1	44.9925	80.9278	20.6838	91.1303
hsa-miR-197-5p	COL4A1	92.3094	82.8502	8.41671	91.075
hsa-miR-197-5p	GOLGA3	81.5876	58.1404	43.0715	91.071
hsa-miR-197-5p	LMO4	43.7769	78.8387	98.9476	91.041
hsa-miR-197-5p	NEK8	94.3318	76.8279	47.0664	91.0273
hsa-miR-197-5p	CSRNP3	42.7768	80.5128	88.8714	91.0191
hsa-miR-197-5p	C17orf102	55.4891	45.1916	80.5669	90.9901
hsa-miR-197-5p	PDZD7	74.5267	93.5529	37.6009	90.9866
hsa-miR-197-5p	PDE7B	56.2487	70.0478	71.3414	90.9787
hsa-miR-197-5p	C6orf123	38.7564	96.5264	2.13571	90.9601
hsa-miR-197-5p	WAPAL	88.0364	93.9144	30.2898	90.9569
hsa-miR-197-5p	C1orf145	94.7674	80.1144	17.6857	90.8803
hsa-miR-197-5p	SCAMP5	89.1399	75.6873	57.2525	90.8672
hsa-miR-197-5p	NEDD9	64.4033	94.3247	68.3759	90.8383
hsa-miR-197-5p	PAWR	69.3846	61.8458	38.0256	90.8288
hsa-miR-197-5p	SEC14L5	36.7427	52.3781	62.2561	90.8263
hsa-miR-197-5p	KCTD10	54.3877	86.2622	40.6343	90.7805
hsa-miR-197-5p	NOS1AP	94.9276	83.4567	27.4021	90.7726
hsa-miR-197-5p	LANCL3	87.5364	86.3319	45.241	90.7554
hsa-miR-197-5p	TMEM212	83.2245	88.2926	8.9936	90.722
hsa-miR-197-5p	CAP1	39.9962	78.0352	72.9181	90.6648
hsa-miR-197-5p	HIST2H2BF	51.9142	89.3913	19.9236	90.5798
hsa-miR-197-5p	AMOTL2	85.7698	95.9455	50.2748	90.5521
hsa-miR-197-5p	TBL3	89.7243	68.4752	39.2976	90.5465
hsa-miR-197-5p	IL2RG	98.7871	82.2584	82.5703	90.5405
hsa-miR-197-5p	NR6A1	95.2331	60.0888	19.3079	90.4742
hsa-miR-197-5p	ZSCAN12	84.4959	68.8313	6.3387	90.4591
hsa-miR-197-5p	PYGO2	33.969	81.5323	23.3733	90.4482
hsa-miR-197-5p	L1TD1	91.4422	86.1476	16.2691	90.4398
hsa-miR-197-5p	C14orf132	52.1429	69.3581	57.8262	90.4382
hsa-miR-197-5p	CDKL4	42.845	89.2275	3.64215	90.3802
hsa-miR-197-5p	AMOT	75.7059	77.4766	53.2901	90.3668
hsa-miR-197-5p	HSF2BP	56.793	91.2024	10.7295	90.3568
hsa-miR-197-5p	AHCYL2	87.7323	90.4065	50.7935	90.3484
hsa-miR-197-5p	SLC24A1	49.5927	82.0015	17.1243	90.3469
hsa-miR-197-5p	DNAJA4	30.1842	71.8508	25.4	90.3387
hsa-miR-197-5p	AHSP	55.3362	92.6568	5.85157	90.3337
hsa-miR-197-5p	PTPRB	73.9044	62.819	91.7575	90.3013
hsa-miR-197-5p	LIMD1	82.7361	34.2112	62.5073	90.2736
hsa-miR-197-5p	PLXNA4	69.8292	69.2241	92.3686	90.2242
hsa-miR-197-5p	GNAQ	82.8728	60.6721	55.37	90.2214
hsa-miR-197-5p	AC023632.1	98.6607	75.7439	14.2594	90.169
hsa-miR-197-5p	ZNF287	36.182	92.8705	16.373	90.1648
hsa-miR-197-5p	ARHGAP18	84.0872	88.6767	2.58552	90.1587
hsa-miR-197-5p	C18orf1	47.4687	36.2175	93.9383	90.1425
hsa-miR-197-5p	RNF148	43.2897	97.3594	56.8	90.1397
hsa-miR-197-5p	ARHGAP28	87.4964	67.8455	52.0061	90.0995
hsa-miR-197-5p	GATAD1	75.1453	75.2741	8.56518	90.09
hsa-miR-197-5p	AQP3	80.1364	85.293	37.0889	90.0821
hsa-miR-197-5p	NFS1	64.7853	81.4428	16.6101	90.0352
hsa-miR-197-5p	DCUN1D1	68.5262	75.5708	28.7176	90.0211
hsa-miR-197-5p	CD5	26.2524	98.0753	90.0234	90.02
hsa-miR-296-5p	BOK	25.4046	99.9962	88.2464	99.9998
hsa-miR-296-5p	ZNF512B	23.8266	84.4649	70.0183	99.998
hsa-miR-296-5p	CBX6	39.7861	73.412	75.4033	99.992
hsa-miR-296-5p	IGSF9B	9.5319	95.2027	67.7194	99.9844
hsa-miR-296-5p	PLEKHG4B	19.1923	72.1693	72.286	99.9841
hsa-miR-296-5p	CAMK1D	59.7213	95.9098	79.8503	99.9739
hsa-miR-296-5p	TUSC5	25.2327	78.4705	75.953	99.9733
hsa-miR-296-5p	DNAJC5	30.028	85.6603	74.6845	99.9707
hsa-miR-296-5p	TNNI1	22.7103	77.6058	73.6946	99.9673
hsa-miR-296-5p	MTHFR	24.8689	65.9755	1.31269e-05	99.9658
hsa-miR-296-5p	FAM22D	14.3657	95.2913	1.31269e-05	99.9649
hsa-miR-296-5p	NFIC	16.8268	55.3643	54.7291	99.9648
hsa-miR-296-5p	TRAF3	49.4102	91.7583	87.6459	99.9638
hsa-miR-296-5p	PDXK	15.0165	78.0403	86.3741	99.9611
hsa-miR-296-5p	POLR3H	15.3726	66.7705	59.2759	99.9587
hsa-miR-296-5p	ORAI2	34.3086	40.5472	78.7891	99.9456
hsa-miR-296-5p	MXD4	29.4046	64.4101	75.0674	99.9454
hsa-miR-296-5p	SRRM4	61.3889	73.1345	89.8013	99.941
hsa-miR-296-5p	TNS1	14.0396	86.7314	58.1667	99.9381
hsa-miR-296-5p	N4BP3	45.4409	47.182	9.01549	99.9151
hsa-miR-296-5p	PYCRL	15.8711	67.7183	66.0509	99.9093
hsa-miR-296-5p	ADCY1	36.182	53.8811	85.9633	99.9083
hsa-miR-296-5p	RNF44	45.3862	71.1096	92.3563	99.9004
hsa-miR-296-5p	OTUB2	51.0415	93.1461	81.1147	99.8945
hsa-miR-296-5p	GLYR1	45.6634	92.5301	34.3009	99.8939
hsa-miR-296-5p	CHMP1A	17.277	83.6317	46.4093	99.8931
hsa-miR-296-5p	TNRC18	28.9118	89.0197	47.1546	99.8916
hsa-miR-296-5p	HMGA1	24.616	64.9896	2.03069	99.886
hsa-miR-296-5p	PDPK1	50.5139	96.1285	1.31269e-05	99.8829
hsa-miR-296-5p	PDX1	36.8893	96.3178	54.3255	99.8818
hsa-miR-296-5p	CDK16	33.4126	75.3293	70.1809	99.8691
hsa-miR-296-5p	CUX1	50.3243	95.2034	84.4992	99.8679
hsa-miR-296-5p	TMEM104	34.9287	44.3783	96.3073	99.8621
hsa-miR-296-5p	SOGA1	48.862	33.5298	99.62	99.853
hsa-miR-296-5p	PLXNA1	8.8626	50.5745	75.7696	99.8444
hsa-miR-296-5p	PSAPL1	30.7585	48.8962	71.5805	99.8423
hsa-miR-296-5p	SOX11	89.3985	94.7258	95.6271	99.8423
hsa-miR-296-5p	TEAD3	11.4695	80.5415	63.6598	99.8372
hsa-miR-296-5p	KCNK3	20.763	56.1219	47.9735	99.8343
hsa-miR-296-5p	RPP25	22.4085	93.5406	38.2955	99.8307
hsa-miR-296-5p	COX19	49.9838	91.5321	50.2286	99.8293
hsa-miR-296-5p	P2RX6	27.3007	47.2644	47.0356	99.8243
hsa-miR-296-5p	FAM53B	15.738	81.6068	90.4125	99.8217
hsa-miR-296-5p	SH3BP2	26.3941	48.1471	41.0419	99.8208
hsa-miR-296-5p	DIRAS1	6.17661	81.325	98.8328	99.8206
hsa-miR-296-5p	RALGPS1	35.2289	99.4091	74.0243	99.8202
hsa-miR-296-5p	TMC8	69.2317	94.1411	51.3746	99.8101
hsa-miR-296-5p	GLP2R	28.6162	88.8599	78.1838	99.8085
hsa-miR-296-5p	PPM1F	17.2152	43.9357	54.1395	99.7897
hsa-miR-296-5p	UNC5A	4.28596	91.7913	77.514	99.7887
hsa-miR-296-5p	NSD1	54.4493	65.4284	98.1318	99.7793
hsa-miR-296-5p	SLC6A19	34.9652	96.5516	69.0578	99.7667
hsa-miR-296-5p	SECTM1	37.356	69.3247	17.1758	99.764
hsa-miR-296-5p	ZBTB7A	43.4949	58.3946	8.41093	99.7595
hsa-miR-296-5p	JMJD4	28.7536	86.1899	23.9334	99.7562
hsa-miR-296-5p	TP53I11	51.7522	83.0619	78.8269	99.7509
hsa-miR-296-5p	STK25	26.5797	84.7673	93.2688	99.7439
hsa-miR-296-5p	LZTR1	96.3802	59.3187	19.2497	99.7384
hsa-miR-296-5p	WNT7B	30.8566	52.3953	98.5532	99.7371
hsa-miR-296-5p	CD6	31.3937	90.846	82.4935	99.7348
hsa-miR-296-5p	JDP2	28.2048	97.555	65.3041	99.7344
hsa-miR-296-5p	QSOX1	51.9047	27.9478	65.4041	99.7273
hsa-miR-296-5p	GRAMD1B	45.1188	62.4778	79.775	99.7157
hsa-miR-296-5p	ACSF3	36.0444	92.0797	47.9002	99.7137
hsa-miR-296-5p	AK1	16.0039	88.3063	50.255	99.7049
hsa-miR-296-5p	SEMA6B	13.1177	90.0603	58.6962	99.6729
hsa-miR-296-5p	TTLL12	56.7171	86.772	66.2003	99.6606
hsa-miR-296-5p	SLCO2B1	14.688	98.5256	63.5838	99.6592
hsa-miR-296-5p	CUEDC1	20.9723	50.9308	76.9144	99.6577
hsa-miR-296-5p	SRF	2.61919	54.2211	80.8045	99.6413
hsa-miR-296-5p	STK16	30.6368	87.8386	5.94376	99.6398
hsa-miR-296-5p	AGPAT4	50.6982	71.3967	69.1667	99.6291
hsa-miR-296-5p	FTSJD2	42.9533	80.3182	86.0047	99.6243
hsa-miR-296-5p	TNFAIP2	9.69958	78.0109	53.0168	99.6237
hsa-miR-296-5p	SLC25A22	16.6235	68.9116	73.1989	99.6117
hsa-miR-296-5p	PLXNA3	62.8784	69.054	99.76	99.5953
hsa-miR-296-5p	TRPM2	13.6748	83.4381	3.1984	99.587
hsa-miR-296-5p	LYPLA2	27.6995	81.1137	0.684372	99.568
hsa-miR-296-5p	HEYL	37.7493	67.4446	68.6659	99.567
hsa-miR-296-5p	KCNQ2	10.1537	88.963	96.336	99.5609
hsa-miR-296-5p	CHST3	54.3884	68.0605	79.5736	99.553
hsa-miR-296-5p	PLEC	19.3119	94.1829	2.20092	99.5473
hsa-miR-296-5p	RAB8A	51.6384	88.1688	97.3632	99.5459
hsa-miR-296-5p	PPP1R12B	39.4769	65.2864	69.005	99.5437
hsa-miR-296-5p	C1GALT1	68.4393	99.5474	9.27302	99.5421
hsa-miR-296-5p	FUT4	47.8786	97.3648	27.7945	99.5324
hsa-miR-296-5p	BOD1L2	42.8718	99.434	41.7244	99.5275
hsa-miR-296-5p	IFITM5	45.9569	80.3304	1.31269e-05	99.5172
hsa-miR-296-5p	GDF7	63.6781	68.0721	51.8402	99.5101
hsa-miR-296-5p	LDLRAP1	32.0219	94.4389	92.8223	99.5092
hsa-miR-296-5p	GAB4	30.4546	80.9037	1.31269e-05	99.5013
hsa-miR-296-5p	HIPK1	55.4017	98.41	91.9617	99.4921
hsa-miR-296-5p	ALPK3	53.4412	42.0289	87.9123	99.4921
hsa-miR-296-5p	ZNF366	22.6277	99.452	17.9166	99.4894
hsa-miR-296-5p	KRT80	22.7248	54.1195	69.7994	99.4838
hsa-miR-296-5p	C16orf55	52.2884	67.5125	1.31269e-05	99.4783
hsa-miR-296-5p	GAS7	39.8585	60.8532	55.3439	99.4619
hsa-miR-296-5p	LAT2	41.5546	95.4038	16.1249	99.4495
hsa-miR-296-5p	FAM182A	48.4779	75.9997	1.31269e-05	99.442
hsa-miR-296-5p	PRKAR1B	36.9923	80.5944	50.7199	99.4388
hsa-miR-296-5p	BTBD2	44.5535	70.8063	69.635	99.4363
hsa-miR-296-5p	EPT1	57.1886	97.2267	82.5677	99.4345
hsa-miR-296-5p	TGIF2	59.4447	80.6658	10.9269	99.4273
hsa-miR-296-5p	ARFRP1	10.9355	30.7643	69.5349	99.4239
hsa-miR-296-5p	HRH3	41.9481	61.1149	40.4099	99.4237
hsa-miR-296-5p	SPIB	25.7011	88.7587	47.7465	99.4215
hsa-miR-296-5p	S1PR3	22.0932	98.3443	19.6011	99.4082
hsa-miR-296-5p	ARL17A	83.4489	86.2383	1.31269e-05	99.4061
hsa-miR-296-5p	SLC24A3	62.9415	90.7613	45.2055	99.4057
hsa-miR-296-5p	PML	31.1199	79.8573	0.460151	99.4048
hsa-miR-296-5p	PCBP4	24.4913	61.1357	82.7168	99.3935
hsa-miR-296-5p	TRPC4AP	15.0595	61.4694	89.6695	99.3745
hsa-miR-296-5p	HAPLN4	53.1017	62.8775	16.206	99.3598
hsa-miR-296-5p	PANX2	22.114	67.7457	38.2262	99.353
hsa-miR-296-5p	FGF7	59.6253	99.7994	15.1435	99.3383
hsa-miR-296-5p	ARID3A	20.3318	56.7308	55.7729	99.3316
hsa-miR-296-5p	TBC1D9B	25.4002	81.3456	58.5641	99.3312
hsa-miR-296-5p	GIMAP5	11.7472	98.2896	5.1002	99.3292
hsa-miR-296-5p	CYB5RL	22.7328	78.4867	92.7615	99.3288
hsa-miR-296-5p	TBC1D2B	26.1632	54.2044	1.67925	99.3288
hsa-miR-296-5p	DNASE1L1	32.1374	67.3167	88.4839	99.3287
hsa-miR-296-5p	ZZEF1	31.6272	63.1335	25.3461	99.3274
hsa-miR-296-5p	TOM1	22.0418	65.628	74.9897	99.3085
hsa-miR-296-5p	PAQR7	10.839	67.0358	48.9041	99.2977
hsa-miR-296-5p	FER	32.2358	94.9291	80.6227	99.2716
hsa-miR-296-5p	RAVER1	52.0327	68.2505	84.234	99.2478
hsa-miR-296-5p	LRP10	50.0146	75.9125	74.0633	99.2452
hsa-miR-296-5p	NYNRIN	24.153	81.246	56.7389	99.2435
hsa-miR-296-5p	GRID1	43.6487	85.8296	76.0438	99.2414
hsa-miR-296-5p	SUSD2	51.6297	90.9173	44.6161	99.2363
hsa-miR-296-5p	SNAI1	11.7473	82.9466	89.5137	99.23
hsa-miR-296-5p	PDE2A	26.5553	71.972	1.31269e-05	99.2271
hsa-miR-296-5p	BCL2	44.9327	94.1643	63.793	99.2225
hsa-miR-296-5p	CACNG6	41.7775	91.4275	64.8612	99.2117
hsa-miR-296-5p	FBXL18	7.19624	70.7271	75.4763	99.207
hsa-miR-296-5p	DUSP7	21.1962	70.4211	65.2668	99.2059
hsa-miR-296-5p	ABCD1	11.3242	58.6302	66.0655	99.191
hsa-miR-296-5p	SV2A	11.3429	75.417	56.5559	99.1901
hsa-miR-296-5p	KCNN4	32.8131	88.1115	44.1727	99.1833
hsa-miR-296-5p	LTBP4	17.9225	93.6501	76.6472	99.1704
hsa-miR-296-5p	CADM3	17.4031	51.6712	94.3337	99.167
hsa-miR-296-5p	IGF1R	17.0891	59.3144	32.5196	99.1491
hsa-miR-296-5p	MAPK8IP2	35.2994	74.9436	23.7616	99.1464
hsa-miR-296-5p	BMF	42.0499	35.7112	91.4744	99.1456
hsa-miR-296-5p	FAM167A	34.7273	83.699	65.3574	99.1435
hsa-miR-296-5p	SPON2	42.4604	89.4039	13.9112	99.1218
hsa-miR-296-5p	RANBP3	13.3771	56.2589	47.4975	99.1203
hsa-miR-296-5p	GTPBP5	11.0997	79.1048	91.9611	99.1189
hsa-miR-296-5p	SLC30A3	11.3186	90.3531	94.5401	99.1081
hsa-miR-296-5p	XYLT1	33.7248	45.291	6.6516	99.1049
hsa-miR-296-5p	UBE2J1	77.8849	99.528	95.8133	99.0938
hsa-miR-296-5p	NUMBL	6.27398	64.9966	81.7448	99.0879
hsa-miR-296-5p	RGS3	3.80856	85.1759	81.621	99.0872
hsa-miR-296-5p	E2F2	35.159	37.1512	45.7983	99.0872
hsa-miR-296-5p	TLN1	82.8408	93.7134	97.6474	99.0789
hsa-miR-296-5p	PLEKHN1	9.8837	85.2677	2.9683	99.0758
hsa-miR-296-5p	RPS23	32.6689	93.8396	5.33845	99.0571
hsa-miR-296-5p	FBN3	31.1756	83.7633	89.0249	99.0368
hsa-miR-296-5p	PIN1	11.7743	61.6004	72.3359	99.0335
hsa-miR-296-5p	KRTAP10-5	16.7236	93.4394	2.72347	99.032
hsa-miR-296-5p	COMMD7	2.50724	98.435	1.31647	99.0319
hsa-miR-296-5p	EDC3	13.3087	58.1535	52.0017	99.0098
hsa-miR-296-5p	DYRK1B	68.2518	49.6669	55.3669	98.9941
hsa-miR-296-5p	MPP2	12.7653	46.8018	22.6763	98.9926
hsa-miR-296-5p	SLC25A23	20.447	66.2805	1.25282	98.9645
hsa-miR-296-5p	CCDC137	15.7366	81.4255	56.1938	98.9619
hsa-miR-296-5p	RAB11FIP5	15.2075	46.0911	69.4119	98.9591
hsa-miR-296-5p	GPR56	20.1864	68.7284	73.8194	98.9503
hsa-miR-296-5p	ESPN	13.4266	77.7049	67.791	98.9211
hsa-miR-296-5p	LGI3	19.6874	60.3538	65.2596	98.9205
hsa-miR-296-5p	SLC29A4	11.5094	49.0711	61.7939	98.903
hsa-miR-296-5p	LRRC27	51.3185	93.7221	36.7077	98.8967
hsa-miR-296-5p	SSBP4	1.57284	83.7469	1.31269e-05	98.8827
hsa-miR-296-5p	NGFR	80.0123	23.8173	1.31269e-05	98.8807
hsa-miR-296-5p	HIPK2	42.7194	23.9942	76.0039	98.877
hsa-miR-296-5p	CABLES1	26.483	74.9512	47.8919	98.8746
hsa-miR-296-5p	WSCD1	33.5335	44.5986	89.5105	98.8588
hsa-miR-296-5p	CACNG8	41.9981	26.4942	72.1118	98.8583
hsa-miR-296-5p	CD276	10.2577	70.5535	46.698	98.8309
hsa-miR-296-5p	TRIM63	11.1396	98.2545	34.0411	98.8294
hsa-miR-296-5p	STAT3	22.1373	84.1085	88.7169	98.7918
hsa-miR-296-5p	INPP5K	10.248	82.7129	76.2774	98.7504
hsa-miR-296-5p	SHISA7	54.5244	30.7699	60.1039	98.7431
hsa-miR-296-5p	PACS2	23.5854	36.0308	41.0988	98.7405
hsa-miR-296-5p	AIF1L	13.4974	60.183	93.7918	98.7125
hsa-miR-296-5p	CD2BP2	26.6329	45.3321	1.0418	98.6939
hsa-miR-296-5p	ADRBK1	12.7329	45.4844	84.7726	98.6885
hsa-miR-296-5p	ZNF787	31.0095	62.9458	98.9804	98.6769
hsa-miR-296-5p	KCTD17	34.2728	45.5186	99.3648	98.6719
hsa-miR-296-5p	AGPAT3	31.7514	50.9805	54.656	98.665
hsa-miR-296-5p	RBM15B	8.56075	78.7792	53.6857	98.662
hsa-miR-296-5p	SLC16A3	8.63416	79.1431	89.045	98.6455
hsa-miR-296-5p	CYB5R3	19.9841	41.8511	69.2129	98.6167
hsa-miR-296-5p	KBTBD11	18.067	90.5445	16.67	98.6044
hsa-miR-296-5p	KCTD10	41.7213	72.7749	87.1498	98.5929
hsa-miR-296-5p	GPC1	8.86624	50.3029	57.7808	98.5869
hsa-miR-296-5p	VSTM2L	49.996	33.9294	38.0114	98.5666
hsa-miR-296-5p	USP22	20.1555	78.722	9.63798	98.5216
hsa-miR-296-5p	CACNB1	37.7536	31.2223	85.8288	98.5189
hsa-miR-296-5p	LLGL1	3.77608	67.0373	37.7045	98.5149
hsa-miR-296-5p	IGFBP5	14.5007	38.5721	12.4511	98.5114
hsa-miR-296-5p	ELFN1	17.8779	89.5937	44.4991	98.4978
hsa-miR-296-5p	DNAJA3	10.5956	91.4376	77.1234	98.4934
hsa-miR-296-5p	PRDM16	25.8777	42.3053	79.42	98.4832
hsa-miR-296-5p	RAPGEF1	29.9779	40.4561	68.9702	98.469
hsa-miR-296-5p	CYGB	9.19418	60.0045	14.5282	98.4596
hsa-miR-296-5p	CACNA1H	17.1007	73.4436	9.98384	98.4235
hsa-miR-296-5p	MAN1A2	69.6519	92.0393	11.3038	98.4009
hsa-miR-296-5p	PNMA6C	3.15107	84.217	1.31269e-05	98.397
hsa-miR-296-5p	AC129492.6	11.7428	68.3723	2.04607	98.3678
hsa-miR-296-5p	MRC2	33.3373	28.1673	63.3697	98.3662
hsa-miR-296-5p	TLE3	8.99159	64.4316	98.6386	98.3295
hsa-miR-296-5p	SPHKAP	76.3213	96.4512	78.626	98.3033
hsa-miR-296-5p	MBD4	62.3542	99.0453	36.0562	98.2944
hsa-miR-296-5p	SLC6A3	44.5702	99.9714	35.0989	98.291
hsa-miR-296-5p	TBC1D8B	74.828	95.5921	58.3285	98.2854
hsa-miR-296-5p	BBC3	14.2101	44.2174	67.3824	98.2852
hsa-miR-296-5p	POU3F1	17.9134	58.4351	77.2067	98.2754
hsa-miR-296-5p	PKP3	0.79938	89.8957	1.31269e-05	98.2715
hsa-miR-296-5p	CPLX2	26.6312	79.5327	1.31269e-05	98.2697
hsa-miR-296-5p	GNAT1	6.9262	50.5521	54.8659	98.2682
hsa-miR-296-5p	FAM171A2	2.31167	86.751	52.6653	98.2616
hsa-miR-296-5p	CNGA3	35.277	93.3007	46.8715	98.2588
hsa-miR-296-5p	NAV1	96.0055	54.2812	95.346	98.2575
hsa-miR-296-5p	SERPINA1	26.4489	97.6996	60.9794	98.2573
hsa-miR-296-5p	TNFRSF8	40.3672	97.628	8.24202	98.2547
hsa-miR-296-5p	LRRC3	26.8212	93.9546	2.44893	98.2474
hsa-miR-296-5p	ITPKB	12.5557	44.5555	43.241	98.2351
hsa-miR-296-5p	TMEM184B	15.51	52.0248	1.31269e-05	98.2057
hsa-miR-296-5p	GADD45G	1.4478	93.8998	86.6464	98.1929
hsa-miR-296-5p	RPL22	7.25534	99.4507	29.5796	98.1775
hsa-miR-296-5p	SETD1B	7.85758	64.4886	1.11537	98.1589
hsa-miR-296-5p	SUN2	54.712	36.8393	37.364	98.1563
hsa-miR-296-5p	IPO11	76.26	99.3724	46.1136	98.155
hsa-miR-296-5p	ZFP36L2	24.961	98.7903	44.7626	98.127
hsa-miR-296-5p	LIF	29.6915	40.0077	93.8378	98.1161
hsa-miR-296-5p	OXCT1	56.2872	94.0861	64.7603	98.0843
hsa-miR-296-5p	TBC1D12	70.5383	97.3008	22.8308	98.0511
hsa-miR-296-5p	SPPL3	24.612	89.4902	67.3753	98.051
hsa-miR-296-5p	TOLLIP	31.7509	60.8902	41.3186	98.0379
hsa-miR-296-5p	ARID3B	23.9993	71.8099	1.31269e-05	98.0347
hsa-miR-296-5p	KIAA0368	62.3221	82.8008	5.66862	98.012
hsa-miR-296-5p	DDX6	39.1693	83.2982	26.5791	97.9938
hsa-miR-296-5p	GRIK3	46.2838	25.3089	80.6952	97.9913
hsa-miR-296-5p	BMP8A	44.7617	97.0511	47.1491	97.9783
hsa-miR-296-5p	CTDSP1	45.2134	29.7575	7.48984	97.9671
hsa-miR-296-5p	BAHD1	3.26237	34.654	57.7268	97.9633
hsa-miR-296-5p	PITX1	9.36369	54.4569	29.7864	97.9531
hsa-miR-296-5p	TNFSF15	53.703	80.8134	47.8585	97.9449
hsa-miR-296-5p	SYT2	15.9744	30.6795	54.8577	97.9378
hsa-miR-296-5p	GABRQ	77.8007	81.3818	10.2892	97.9171
hsa-miR-423-3p	GIPC3	19.5436	99.9595	3.26314	99.8821
hsa-miR-423-3p	PRRT1	38.5086	99.5519	10.7098	98.6506
hsa-miR-423-3p	GYPC	97.8669	94.5256	41.2087	98.0881
hsa-miR-423-3p	ESRRA	92.7195	96.2785	0.240656	98.0655
hsa-miR-423-3p	CCDC92	55.3345	99.7481	82.9985	97.9183
hsa-miR-423-3p	CUL5	81.7726	99.7547	8.41864	97.8
hsa-miR-423-3p	RAP2C	93.3595	97.7994	65.3827	97.7542
hsa-miR-423-3p	ITGB1	85.2742	98.0026	4.2033	97.4524
hsa-miR-423-3p	COX7A2	56.7995	99.5672	10.6655	97.4371
hsa-miR-423-3p	PDIK1L	58.2148	97.825	6.99531	97.3367
hsa-miR-423-3p	PABPC3	52.9104	99.1891	3.72857	97.3033
hsa-miR-423-3p	NRK	80.5277	95.8045	7.2612	97.2969
hsa-miR-423-3p	RRP8	24.685	96.8285	2.67253	97.2862
hsa-miR-423-3p	PABPC1	57.278	99.1265	24.1988	97.2058
hsa-miR-423-3p	PPP1R12B	69.2548	90.1494	37.7469	97.1996
hsa-miR-423-3p	DLGAP1	93.8099	99.3826	60.3865	97.131
hsa-miR-423-3p	AKIRIN2	50.2006	99.1189	6.99755	97.1168
hsa-miR-423-3p	TGOLN2	55.0159	97.6357	5.37089	97.0605
hsa-miR-423-3p	NAV1	58.845	98.4732	71.257	96.8938
hsa-miR-423-3p	RCN2	51.2333	99.6029	1.04429	96.8702
hsa-miR-423-3p	PANX2	86.8637	80.41	97.6832	96.846
hsa-miR-423-3p	KLHL29	62.2759	84.8934	82.4901	96.7796
hsa-miR-423-3p	GPR39	47.1611	89.3214	1.4816	96.7721
hsa-miR-423-3p	ZNF16	40.7712	97.9578	1.31269e-05	96.7595
hsa-miR-423-3p	CLCF1	45.7072	99.0642	5.51093	96.6974
hsa-miR-423-3p	VLDLR	48.2053	97.8287	17.7597	96.6929
hsa-miR-423-3p	RAB14	52.296	96.0094	0.393519	96.6371
hsa-miR-423-3p	SH2D4B	33.5907	95.0664	24.2977	96.5737
hsa-miR-423-3p	TMOD1	34.0648	93.5512	5.28625	96.5615
hsa-miR-423-3p	LRPAP1	8.4455	99.2069	2.35745	96.5402
hsa-miR-423-3p	KCTD2	25.4225	75.9477	99.6755	96.4822
hsa-miR-423-3p	TMEM156	48.669	96.3989	23.9621	96.4535
hsa-miR-423-3p	LGALSL	42.2646	96.3112	92.9508	96.3853
hsa-miR-423-3p	ITGA11	14.1647	94.7808	94.4882	96.378
hsa-miR-423-3p	AC106017.1	75.3616	97.3978	1.31269e-05	96.3374
hsa-miR-423-3p	DUSP4	33.1768	88.5069	16.461	96.306
hsa-miR-423-3p	EMCN	89.6427	95.2548	3.1294	96.1828
hsa-miR-423-3p	CTPS1	41.3249	94.7564	3.31117	96.1606
hsa-miR-423-3p	EPB41L4B	59.2055	95.5457	14.3288	96.0873
hsa-miR-423-3p	FGF9	36.1717	94.184	6.97177	96.0793
hsa-miR-423-3p	ZNF891	59.2161	94.8696	7.33338	96.0694
hsa-miR-423-3p	KCNN3	48.3832	95.9124	44.8368	96.0608
hsa-miR-423-3p	NUBP1	73.7797	96.5307	2.10818	96.0459
hsa-miR-423-3p	SFTPA2	67.118	93.2714	4.08659	95.9802
hsa-miR-423-3p	ING5	34.0583	67.4495	35.8011	95.8553
hsa-miR-423-3p	FRY	31.8118	97.6754	15.6285	95.8396
hsa-miR-423-3p	HOMEZ	51.2266	96.5081	13.3061	95.7831
hsa-miR-423-3p	PROZ	28.614	93.1159	1.19927	95.7272
hsa-miR-423-3p	DKK3	42.1173	96.5575	2.49146	95.7245
hsa-miR-423-3p	ZNF557	44.6871	86.2854	3.25681	95.6834
hsa-miR-423-3p	CTDSP2	47.0988	85.4721	17.9033	95.6315
hsa-miR-423-3p	CRK	59.0835	90.7717	1.31269e-05	95.6288
hsa-miR-423-3p	KRTAP2-1	64.075	96.8071	1.31269e-05	95.568
hsa-miR-423-3p	CBX7	23.7811	79.4161	3.04115	95.5477
hsa-miR-423-3p	SLC11A2	38.9096	96.1296	12.645	95.5329
hsa-miR-423-3p	BHLHE40	44.7949	97.4314	18.9552	95.5324
hsa-miR-423-3p	MOB3A	34.1832	92.9664	33.5403	95.5259
hsa-miR-423-3p	CACNG6	94.1268	97.3189	1.31269e-05	95.5135
hsa-miR-423-3p	RHOBTB1	70.6523	96.5419	6.69222	95.51
hsa-miR-423-3p	ATG7	14.6983	95.6044	32.9683	95.4528
hsa-miR-423-3p	GATAD2A	7.84289	71.5086	23.6097	95.421
hsa-miR-423-3p	SMO	48.8916	95.861	15.9157	95.3155
hsa-miR-423-3p	KIAA1191	49.4782	94.0512	1.31269e-05	95.3008
hsa-miR-423-3p	DNAJB12	13.0749	75.2055	25.4078	95.2571
hsa-miR-423-3p	SET	83.8394	98.0781	2.23329	95.2449
hsa-miR-423-3p	EDN3	28.8057	89.6363	25.0912	95.2408
hsa-miR-423-3p	POSTN	20.2868	99.1249	7.07862	95.2122
hsa-miR-423-3p	CD2	42.4635	98.5578	16.7108	95.1212
hsa-miR-423-3p	CARNS1	58.4714	94.6023	1.93295	95.0986
hsa-miR-423-3p	LRP2BP	58.8874	91.7513	32.4987	95.0227
hsa-miR-423-3p	NQO1	35.6851	96.6964	41.4075	94.9845
hsa-miR-423-3p	HCFC1	30.9408	82.951	48.9304	94.9834
hsa-miR-423-3p	BRD3	21.3006	96.5377	30.1192	94.9795
hsa-miR-423-3p	ZNF471	30.2483	86.9636	2.54398	94.9314
hsa-miR-423-3p	MYOF	42.3158	99.1993	8.09917	94.7886
hsa-miR-423-3p	TMEM40	6.35053	94.0531	9.85507	94.7657
hsa-miR-423-3p	ODZ3	53.759	95.6311	81.1224	94.7526
hsa-miR-423-3p	NPHP4	16.2458	97.7695	47.7713	94.7321
hsa-miR-423-3p	PHOX2B	48.0528	87.4421	14.5731	94.7041
hsa-miR-423-3p	GLT25D2	52.458	88.2797	9.32234	94.6915
hsa-miR-423-3p	CD99L2	93.5868	76.3466	34.4423	94.6384
hsa-miR-423-3p	CENPH	42.1166	95.882	5.75704	94.632
hsa-miR-423-3p	DPH3	37.776	94.9742	2.08757	94.5928
hsa-miR-423-3p	PRKAG2	38.2272	96.6779	16.5385	94.5184
hsa-miR-423-3p	L2HGDH	28.5729	94.4429	1.31269e-05	94.5086
hsa-miR-423-3p	WDR59	52.3404	96.567	7.13609	94.4297
hsa-miR-423-3p	SEC61A2	18.1598	98.0342	68.6962	94.3947
hsa-miR-423-3p	TMEM240	51.9842	96.4063	1.31269e-05	94.3246
hsa-miR-423-3p	LOXL3	53.1581	94.8863	39.4251	94.3145
hsa-miR-423-3p	JMJD6	10.0432	86.795	15.4597	94.2675
hsa-miR-423-3p	RILP	20.6619	97.3953	6.25021	94.2482
hsa-miR-423-3p	HAPLN4	18.8782	78.0161	55.0288	94.0492
hsa-miR-423-3p	TNFRSF11A	66.2361	73.6785	2.12206	94.0363
hsa-miR-423-3p	RP11-527L4.2	26.6428	97.574	13.2313	94.003
hsa-miR-423-3p	C10orf99	45.2809	96.8292	0.444425	93.8863
hsa-miR-423-3p	PLXNA4	70.4601	70.9981	15.6107	93.7212
hsa-miR-423-3p	MGAT5	40.4817	75.4722	37.6023	93.7022
hsa-miR-423-3p	GDF7	11.5211	83.7971	77.7212	93.6116
hsa-miR-423-3p	C15orf62	7.01769	84.1116	22.7283	93.6056
hsa-miR-423-3p	SNF8	22.5225	99.576	8.96156	93.5799
hsa-miR-423-3p	PATE3	55.8847	95.5287	1.23872	93.5029
hsa-miR-423-3p	STAT5A	22.0179	91.4659	84.0377	93.4596
hsa-miR-423-3p	MGRN1	42.6087	95.9206	17.0327	93.4009
hsa-miR-423-3p	CDK5RAP2	34.3016	98.427	2.61994	93.3539
hsa-miR-423-3p	DOCK9	34.3305	97.3717	1.31269e-05	93.3296
hsa-miR-423-3p	DPYSL2	55.8415	92.4093	12.8277	93.3283
hsa-miR-423-3p	CACNG3	23.5843	97.5786	66.813	93.2619
hsa-miR-423-3p	C8orf73	35.8414	88.8657	62.4317	93.2466
hsa-miR-423-3p	CAV3	5.14539	91.4113	14.6173	93.2146
hsa-miR-423-3p	DGCR2	25.542	79.4371	1.31269e-05	93.1969
hsa-miR-423-3p	PKNOX2	28.622	86.2383	79.5999	93.1803
hsa-miR-423-3p	POTEM	32.8279	71.3616	1.31269e-05	93.154
hsa-miR-423-3p	ZCCHC14	16.6043	78.1565	1.94056	93.127
hsa-miR-423-3p	SNED1	17.5288	78.8889	33.8797	93.0477
hsa-miR-423-3p	TSPAN5	45.1746	92.5083	22.3951	93.021
hsa-miR-423-3p	GTPBP5	50.569	77.5501	31.3984	93.0015
hsa-miR-423-3p	NSFL1C	28.5592	94.7735	1.16714	92.9645
hsa-miR-423-3p	STARD7	26.9665	95.8814	12.866	92.9499
hsa-miR-423-3p	IL17D	5.22092	87.884	16.2139	92.9412
hsa-miR-423-3p	NUDT5	31.0289	93.2837	2.02601	92.8313
hsa-miR-423-3p	HOXC12	41.7556	77.7306	20.2714	92.8305
hsa-miR-423-3p	IGSF11	28.5582	97.8549	3.23525	92.7532
hsa-miR-423-3p	EFHD2	35.6668	77.1911	38.2362	92.741
hsa-miR-423-3p	TACR3	45.4304	97.8221	2.14528	92.7117
hsa-miR-423-3p	LYPD1	22.37	81.5838	61.2891	92.6861
hsa-miR-423-3p	KLC2	19.5752	85.518	4.28809	92.6557
hsa-miR-423-3p	CTNNBIP1	35.3198	88.2763	24.5174	92.5745
hsa-miR-423-3p	PRRT2	15.2255	89.386	73.2075	92.4984
hsa-miR-423-3p	PALM2-AKAP2	73.3178	90.0534	21.3092	92.4027
hsa-miR-423-3p	SLC27A4	15.7365	96.1553	2.37512	92.3927
hsa-miR-423-3p	ATE1	26.4806	96.3254	8.81636	92.3404
hsa-miR-423-3p	UPF1	39.3323	87.6434	60.0457	92.3353
hsa-miR-423-3p	WNK3	28.2375	95.3525	1.31269e-05	92.3196
hsa-miR-423-3p	POTEG	29.9677	70.2829	1.31269e-05	92.2892
hsa-miR-423-3p	ALG11	7.53436	96.6745	2.20106	92.2877
hsa-miR-423-3p	SLC22A13	2.74684	96.9084	6.46802	92.2639
hsa-miR-423-3p	CLIC5	9.6533	95.2077	9.81768	92.2132
hsa-miR-423-3p	ZFP41	4.75493	84.8443	93.214	92.1803
hsa-miR-423-3p	IGFBP2	31.0274	95.3111	33.6131	92.1737
hsa-miR-423-3p	SIM2	14.0786	82.4967	29.7556	92.1711
hsa-miR-423-3p	KAZN	31.7834	73.5561	19.744	92.1571
hsa-miR-423-3p	ATG10	36.6702	96.1576	2.27248	92.1361
hsa-miR-423-3p	GOSR1	57.3118	78.3195	33.1947	92.1312
hsa-miR-423-3p	ZNF503-AS2	9.82342	78.5421	25.1028	92.121
hsa-miR-423-3p	BCORL1	77.991	91.2363	14.2812	92.1124
hsa-miR-423-3p	WBSCR16	26.6871	88.3839	1.15095	92.0613
hsa-miR-423-3p	SLC37A3	45.7528	93.8761	6.71169	92.0103
hsa-miR-423-3p	MAPK7	22.4777	98.1767	12.7568	91.9954
hsa-miR-423-3p	ADIPOR2	16.8441	91.9981	9.16381	91.9818
hsa-miR-423-3p	BCL2L11	21.4379	89.6634	13.6661	91.974
hsa-miR-423-3p	SMYD4	40.8062	85.5804	3.16773	91.9398
hsa-miR-423-3p	LMTK2	42.2133	93.4392	76.6677	91.9286
hsa-miR-423-3p	STX1B	54.8026	94.3752	35.3816	91.9133
hsa-miR-423-3p	PLXNB3	13.5098	96.7398	57.8589	91.7682
hsa-miR-423-3p	SCUBE1	37.0659	89.0552	19.4005	91.6548
hsa-miR-423-3p	CAMKK2	5.83014	81.9364	12.2307	91.6438
hsa-miR-423-3p	DLL1	14.388	94.7794	2.94878	91.5815
hsa-miR-423-3p	C17orf107	7.51051	55.1234	38.6069	91.5759
hsa-miR-423-3p	SLC25A44	61.7595	89.4988	3.9134	91.5679
hsa-miR-423-3p	ZBTB7A	92.0426	71.1918	6.98845	91.559
hsa-miR-423-3p	EVC	18.9672	62.3073	45.2298	91.534
hsa-miR-423-3p	LONP2	34.4628	83.6994	3.17229	91.4639
hsa-miR-423-3p	RNF220	0.992985	94.5435	79.5487	91.4547
hsa-miR-423-3p	RAB6B	14.3155	88.8639	9.18884	91.4301
hsa-miR-423-3p	LOXL2	27.8972	93.4738	1.31269e-05	91.3668
hsa-miR-423-3p	NOTO	52.8836	96.8969	44.6862	91.3596
hsa-miR-423-3p	KIAA1644	85.7647	65.0324	13.409	91.3402
hsa-miR-423-3p	TRIM68	5.48598	90.6204	0.399294	91.2898
hsa-miR-423-3p	CTA-299D3.8	16.2647	94.413	5.76261	91.2403
hsa-miR-423-3p	CRTC1	20.3029	60.3765	93.9022	91.1106
hsa-miR-423-3p	KIF1C	76.291	76.1664	8.84919	91.0894
hsa-miR-423-3p	UBE2L3	42.3424	83.8955	12.4194	91.0477
hsa-miR-423-3p	LEP	36.084	88.5904	34.0253	90.8503
hsa-miR-423-3p	PEG10	55.5478	90.6933	76.2149	90.8042
hsa-miR-423-3p	PDSS2	28.5945	93.2797	63.1424	90.7834
hsa-miR-423-3p	COL4A2	36.7011	91.0311	1.31269e-05	90.7732
hsa-miR-423-3p	PDE6A	22.5649	89.2654	40.1893	90.7608
hsa-miR-423-3p	SPATA2L	16.0542	88.3036	5.80556	90.7476
hsa-miR-423-3p	RHPN1	15.6048	83.6762	2.09796	90.6949
hsa-miR-423-3p	SLC30A3	35.0712	98.556	7.48141	90.5197
hsa-miR-423-3p	CHMP6	11.7667	73.4099	63.0156	90.4902
hsa-miR-423-3p	ALPPL2	47.4218	90.7831	1.31269e-05	90.3809
hsa-miR-423-3p	ASXL1	30.5158	94.7557	1.83769	90.3174
hsa-miR-423-3p	TRIM7	3.5829	90.9176	1.03905	90.2276
hsa-miR-423-3p	CACNA1B	18.5394	82.6205	1.31269e-05	90.1754
hsa-miR-423-3p	PHF2	13.6204	94.0554	22.8448	90.1418
hsa-miR-423-3p	FOXE1	22.8546	84.6458	81.0025	90.0758
hsa-miR-486-3p	NFIC	90.4746	95.9859	68.8422	99.9955
hsa-miR-486-3p	ANKRD52	79.4214	92.3364	61.3164	99.9955
hsa-miR-486-3p	RAB11FIP4	46.4215	95.8244	83.8832	99.9894
hsa-miR-486-3p	hsa-mir-4763	25.8196	87.5707	97.239	99.9892
hsa-miR-486-3p	PACS2	75.3814	98.4577	79.9126	99.9883
hsa-miR-486-3p	POLR1A	44.4326	98.6483	57.4324	99.9856
hsa-miR-486-3p	BTBD9	57.0558	90.2358	56.9189	99.9837
hsa-miR-486-3p	STX1B	52.9044	90.5674	93.5707	99.9821
hsa-miR-486-3p	NTN1	90.3256	94.6555	56.8009	99.9806
hsa-miR-486-3p	PPARD	42.9604	98.1827	81.9092	99.9779
hsa-miR-486-3p	FAM212B	71.9027	96.188	84.9456	99.9773
hsa-miR-486-3p	H6PD	20.3336	90.6849	92.1494	99.9757
hsa-miR-486-3p	ATXN7L3	52.5382	98.0416	74.6195	99.9754
hsa-miR-486-3p	FMNL3	71.1558	95.1235	71.1619	99.9751
hsa-miR-486-3p	SCN2B	88.023	98.7491	80.386	99.9741
hsa-miR-486-3p	LPPR2	52.3396	99.5485	66.0752	99.9712
hsa-miR-486-3p	HAP1	73.8063	89.5524	54.6147	99.9711
hsa-miR-486-3p	RNF165	90.0126	95.3961	94.753	99.9657
hsa-miR-486-3p	DMBX1	92.4161	99.2225	99.8046	99.965
hsa-miR-486-3p	SLC9A8	58.485	90.152	97.1694	99.9611
hsa-miR-486-3p	ELFN2	62.8486	74.3333	92.0586	99.9561
hsa-miR-486-3p	VASH1	82.3435	84.209	96.9233	99.9508
hsa-miR-486-3p	IGF2BP1	72.5104	97.3434	7.30175	99.949
hsa-miR-486-3p	NACC2	52.9247	73.8033	86.9246	99.9473
hsa-miR-486-3p	MTHFR	39.3728	73.8705	1.31269e-05	99.9456
hsa-miR-486-3p	NAA60	47.6972	99.2049	92.8704	99.9456
hsa-miR-486-3p	CALN1	86.4775	86.9783	88.0255	99.9454
hsa-miR-486-3p	SYT2	82.5657	82.3346	53.8531	99.9428
hsa-miR-486-3p	PGAP3	43.9557	92.0492	87.8501	99.9412
hsa-miR-486-3p	C6orf223	54.5539	86.9906	95.3712	99.941
hsa-miR-486-3p	NFASC	76.1842	69.573	85.9519	99.9386
hsa-miR-486-3p	ARF3	98.9216	95.2028	65.0624	99.9359
hsa-miR-486-3p	MKNK2	45.4219	97.5307	75.8633	99.931
hsa-miR-486-3p	SBK1	42.312	90.2808	1.31269e-05	99.9295
hsa-miR-486-3p	FAM102A	89.6355	96.6457	74.0517	99.9233
hsa-miR-486-3p	CLDN19	57.2457	99.4032	69.4307	99.9228
hsa-miR-486-3p	TXNL1	63.9336	99.9883	39.5358	99.9215
hsa-miR-486-3p	DAB2IP	27.3357	97.6497	71.6834	99.9205
hsa-miR-486-3p	ONECUT2	94.7413	89.1794	58.3289	99.9199
hsa-miR-486-3p	RGAG4	85.4177	97.7853	88.9135	99.917
hsa-miR-486-3p	TBC1D13	74.31	77.3448	79.6195	99.9106
hsa-miR-486-3p	NPTX1	19.1434	97.8457	72.5945	99.9084
hsa-miR-486-3p	TMEM104	94.9074	78.8444	96.1633	99.9067
hsa-miR-486-3p	FYCO1	52.2005	99.7981	74.8616	99.9042
hsa-miR-486-3p	GFER	68.4108	99.2011	69.1908	99.9014
hsa-miR-486-3p	SPOCK2	27.3412	87.3183	43.2362	99.8999
hsa-miR-486-3p	SRCIN1	99.2402	94.566	75.0699	99.8973
hsa-miR-486-3p	FOSL2	55.8455	96.9904	90.308	99.8957
hsa-miR-486-3p	LDLRAD2	34.4968	94.8146	93.4115	99.8954
hsa-miR-486-3p	GPR123	62.6711	98.8369	62.8511	99.8938
hsa-miR-486-3p	ONECUT3	68.5213	65.2951	70.2495	99.8917
hsa-miR-486-3p	SYNPO	55.3821	92.4296	87.336	99.8916
hsa-miR-486-3p	CPLX2	37.0846	85.082	1.31269e-05	99.8892
hsa-miR-486-3p	ORAI2	37.981	50.5702	95.0655	99.886
hsa-miR-486-3p	FAM22D	78.1695	94.3728	1.31269e-05	99.8849
hsa-miR-486-3p	E2F2	55.3752	98.4328	81.4542	99.8811
hsa-miR-486-3p	CHST1	86.7805	99.8912	73.5454	99.8805
hsa-miR-486-3p	ARHGAP35	61.6729	87.2736	72.4611	99.8802
hsa-miR-486-3p	NSD1	94.6308	92.0176	76.4054	99.8761
hsa-miR-486-3p	RAB3B	97.0537	81.5374	58.7454	99.8729
hsa-miR-486-3p	ARHGAP1	34.3574	97.6062	94.0703	99.8679
hsa-miR-486-3p	RIMS4	28.1298	63.0517	86.5155	99.8676
hsa-miR-486-3p	DIRAS1	36.69	90.1587	77.2823	99.8671
hsa-miR-486-3p	TMEM63C	95.7224	61.9461	94.7389	99.8562
hsa-miR-486-3p	GDI1	83.1001	97.0018	67.3607	99.8514
hsa-miR-486-3p	TMEM132E	48.2648	99.1014	98.9149	99.8498
hsa-miR-486-3p	SDK2	41.6028	84.618	84.0135	99.8491
hsa-miR-486-3p	CD276	58.6893	97.6709	98.9569	99.8479
hsa-miR-486-3p	RHBDL3	77.2094	77.8769	73.6835	99.8446
hsa-miR-486-3p	CECR6	86.8634	95.7996	3.34135	99.8438
hsa-miR-486-3p	ZNF512B	48.7239	57.4403	51.8811	99.838
hsa-miR-486-3p	MARK2	48.6135	90.9683	39.7603	99.8335
hsa-miR-486-3p	TRIM62	67.651	96.9156	58.2366	99.8322
hsa-miR-486-3p	SLC25A22	49.7207	75.8568	49.8394	99.83
hsa-miR-486-3p	HS6ST1	49.9884	94.0232	1.09282	99.8253
hsa-miR-486-3p	SH3GLB2	43.9714	99.4353	87.7142	99.8246
hsa-miR-486-3p	XYLT1	51.9353	91.3205	6.6516	99.8226
hsa-miR-486-3p	HRH3	70.1951	88.8808	81.2741	99.8221
hsa-miR-486-3p	TBC1D24	43.5662	59.2788	2.40229	99.8095
hsa-miR-486-3p	DBNDD1	55.4959	99.1345	84.5724	99.8055
hsa-miR-486-3p	FLOT2	51.0738	94.3925	94.3331	99.8028
hsa-miR-486-3p	GABRE	54.3787	96.903	70.4461	99.8003
hsa-miR-486-3p	NFATC4	63.6912	88.1346	87.41	99.7946
hsa-miR-486-3p	C1orf106	47.846	86.5405	24.6167	99.7935
hsa-miR-486-3p	SEMA3G	68.8845	94.4325	26.6138	99.7907
hsa-miR-486-3p	UAP1L1	46.9958	94.8796	11.7114	99.7868
hsa-miR-486-3p	CABLES1	18.0573	98.4739	42.3161	99.785
hsa-miR-486-3p	ZER1	33.4611	92.4831	98.0298	99.7748
hsa-miR-486-3p	KIF21B	77.2488	47.6883	70.0516	99.7747
hsa-miR-486-3p	SIK2	44.6293	98.0618	89.9169	99.77
hsa-miR-486-3p	C14orf43	91.3209	95.3131	44.2487	99.7668
hsa-miR-486-3p	SZRD1	84.1146	68.4131	78.3808	99.765
hsa-miR-486-3p	SPRN	51.5258	68.4531	4.81103	99.762
hsa-miR-486-3p	STIM1	61.0944	95.6782	87.4681	99.7611
hsa-miR-486-3p	NEURL1B	74.854	75.4139	97.3341	99.7584
hsa-miR-486-3p	MPP2	30.8391	70.2131	52.9205	99.7555
hsa-miR-486-3p	TSPAN9	22.3482	89.1692	5.95533	99.7554
hsa-miR-486-3p	PLEKHO2	40.358	79.9828	87.3391	99.7535
hsa-miR-486-3p	KRT82	67.7592	96.364	92.9937	99.7517
hsa-miR-486-3p	GRIK3	66.5292	51.4972	62.0762	99.7438
hsa-miR-486-3p	C16orf7	32.7902	97.7764	46.679	99.7424
hsa-miR-486-3p	PAK6	45.9868	99.1359	67.0566	99.7408
hsa-miR-486-3p	OTOF	26.0872	92.2473	70.2261	99.7405
hsa-miR-486-3p	ADAM11	52.2321	79.8337	96.301	99.7388
hsa-miR-486-3p	RBM15B	68.902	93.4453	71.1155	99.7311
hsa-miR-486-3p	RASL10B	58.7784	89.819	86.9483	99.7213
hsa-miR-486-3p	MEN1	89.4897	99.0872	72.2167	99.7137
hsa-miR-486-3p	AATK	58.1681	99.63	66.3861	99.7136
hsa-miR-486-3p	SLC44A2	39.6892	95.2572	68.2	99.709
hsa-miR-486-3p	CREB3L2	56.2575	87.5763	99.4303	99.7086
hsa-miR-486-3p	TMEM201	75.2239	74.0379	79.9333	99.7038
hsa-miR-486-3p	TANC2	75.6734	78.6944	91.0818	99.7028
hsa-miR-486-3p	PLXNA4	85.922	57.3862	96.6297	99.6997
hsa-miR-486-3p	UNC119B	59.0659	95.2989	75.1509	99.6982
hsa-miR-486-3p	LGI3	54.1726	69.3265	96.898	99.6974
hsa-miR-486-3p	IFITM5	83.1329	99.4663	1.31269e-05	99.6962
hsa-miR-486-3p	IGF2-AS	99.3339	77.4529	39.4651	99.6929
hsa-miR-486-3p	FLYWCH1	29.3484	61.4408	71.9113	99.6911
hsa-miR-486-3p	SPECC1L	28.5354	80.1061	76.7283	99.6894
hsa-miR-486-3p	WFIKKN2	76.3662	97.9084	73.6603	99.6876
hsa-miR-486-3p	VAMP2	99.5709	86.2773	66.013	99.6861
hsa-miR-486-3p	OGDH	74.5689	92.2796	95.1691	99.6856
hsa-miR-486-3p	NR6A1	60.8257	71.0993	61.9077	99.6814
hsa-miR-486-3p	CTNNBIP1	56.0489	73.8801	74.6846	99.6773
hsa-miR-486-3p	LUZP1	65.1183	85.5709	85.1762	99.6763
hsa-miR-486-3p	MXD4	51.2143	54.3055	82.0389	99.6758
hsa-miR-486-3p	CBX6	43.9768	50.2923	82.4145	99.6715
hsa-miR-486-3p	LY6E	37.8615	97.8759	72.6936	99.6675
hsa-miR-486-3p	STK10	53.6153	94.4636	49.5964	99.6559
hsa-miR-486-3p	TP73	39.3424	65.4163	82.8553	99.6513
hsa-miR-486-3p	EDA	52.4476	84.6624	82.5854	99.6478
hsa-miR-486-3p	SORT1	52.07	96.6424	83.1084	99.6466
hsa-miR-486-3p	TBC1D20	71.3866	94.3178	42.7757	99.6464
hsa-miR-486-3p	ADARB1	35.2999	97.1002	82.4709	99.6439
hsa-miR-486-3p	KLF16	5.2968	82.8874	7.53133	99.6389
hsa-miR-486-3p	LRP1	77.9339	97.922	61.49	99.6386
hsa-miR-486-3p	NFAM1	78.9522	46.8534	65.0433	99.6353
hsa-miR-486-3p	HS3ST1	84.7452	91.3191	98.1417	99.6323
hsa-miR-486-3p	IMPDH1	25.9899	96.6757	16.315	99.6317
hsa-miR-486-3p	CDC25B	80.9073	84.838	61.0831	99.6307
hsa-miR-486-3p	CSRNP1	52.4976	92.9241	99.1068	99.6293
hsa-miR-486-3p	BMF	48.1365	74.9343	71.4494	99.6238
hsa-miR-486-3p	WSCD2	38.0792	94.046	83.5465	99.6231
hsa-miR-486-3p	POU2F2	97.9306	67.8817	22.5092	99.6138
hsa-miR-486-3p	CTIF	30.4782	84.4992	94.4973	99.6131
hsa-miR-486-3p	HCN4	36.5454	95.5324	54.6514	99.612
hsa-miR-486-3p	MAPKBP1	48.9076	71.9304	78.9321	99.6107
hsa-miR-486-3p	TNFRSF1B	62.3258	77.7399	98.9682	99.6087
hsa-miR-486-3p	IL2RB	38.1111	73.6571	71.3677	99.6085
hsa-miR-486-3p	SLC43A2	51.7237	70.4929	92.7955	99.6073
hsa-miR-486-3p	ZNF496	42.4074	91.4951	20.1641	99.598
hsa-miR-486-3p	PLEKHG4B	27.509	48.7465	66.3325	99.5976
hsa-miR-486-3p	E2F1	56.1533	96.1061	59.8943	99.5971
hsa-miR-486-3p	CCDC97	95.8328	86.3595	99.0381	99.5901
hsa-miR-486-3p	TCEB3	91.8734	99.0881	90.7085	99.5898
hsa-miR-486-3p	MBD3	7.38016	85.641	42.072	99.5827
hsa-miR-486-3p	ZNF385C	68.1658	92.1293	99.9666	99.5782
hsa-miR-486-3p	SH3PXD2A	64.2473	39.0509	76.444	99.5765
hsa-miR-486-3p	CLCF1	98.6205	97.6194	71.6152	99.5762
hsa-miR-486-3p	DNMBP	90.2223	85.1416	8.95362	99.5704
hsa-miR-486-3p	FAM213B	20.448	73.6266	55.7911	99.5636
hsa-miR-486-3p	KLF12	89.4191	88.5467	97.3742	99.5626
hsa-miR-486-3p	SPRYD3	42.0204	77.473	68.1844	99.5596
hsa-miR-486-3p	PCGF3	83.6295	95.5238	38.4748	99.5484
hsa-miR-486-3p	ZMIZ2	91.5007	54.2877	54.526	99.5477
hsa-miR-486-3p	KIAA1257	56.136	99.3129	61.5915	99.5461
hsa-miR-486-3p	KIR3DX1	95.3157	97.5513	6.64891	99.5441
hsa-miR-486-3p	C22orf26	31.9934	75.8862	1.72016	99.5425
hsa-miR-486-3p	NPR3	90.2544	98.0658	66.0384	99.5417
hsa-miR-486-3p	MLL2	46.1834	77.9139	31.3021	99.528
hsa-miR-486-3p	CD4	20.6313	92.9007	51.7492	99.5259
hsa-miR-486-3p	CHIT1	63.3323	97.8808	51.7955	99.5252
hsa-miR-486-3p	CELSR1	76.8489	73.6675	63.2013	99.5243
hsa-miR-486-3p	RAP1GAP2	47.3914	48.6857	60.0751	99.522
hsa-miR-486-3p	PSAPL1	37.0187	74.4275	90.7486	99.5176
hsa-miR-486-3p	FAM219A	50.9939	67.4229	73.8209	99.5159
hsa-miR-486-3p	C8orf46	65.4573	96.6977	91.4766	99.5154
hsa-miR-486-3p	VAT1	97.0906	85.6669	92.2876	99.5083
hsa-miR-486-3p	PDXK	29.9659	50.8661	62.2192	99.4989
hsa-miR-486-3p	TXLNA	42.1429	75.4534	45.3368	99.4907
hsa-miR-486-3p	MAPK15	92.1135	94.873	1.31269e-05	99.4884
hsa-miR-486-3p	DLL4	34.7775	98.0715	93.6641	99.4866
hsa-miR-486-3p	SLC6A19	32.9675	83.2712	47.0747	99.4854
hsa-miR-486-3p	LRRC55	71.6581	76.6996	74.3139	99.4786
hsa-miR-486-3p	EFHD2	52.6743	63.7191	46.6767	99.4754
hsa-miR-486-3p	CXCR5	82.9568	80.5585	74.2408	99.4694
hsa-miR-486-3p	FAM101B	83.4888	97.6058	89.6136	99.4693
hsa-miR-486-3p	AC103681.1	37.5515	91.758	69.8736	99.4684
hsa-miR-486-3p	AC026703.1	90.2544	98.8729	16.5656	99.4655
hsa-miR-486-3p	CLIP3	96.9148	74.2149	94.5658	99.4637
hsa-miR-486-3p	DTX3	42.9814	96.9596	58.6007	99.4535
hsa-miR-486-3p	C10orf85	31.1601	98.8985	86.1981	99.4503
hsa-miR-486-3p	CENPP	52.6219	74.4019	44.6205	99.4498
hsa-miR-486-3p	CLDN9	35.6908	89.4728	44.8048	99.4473
hsa-miR-486-3p	TMEM178B	39.7769	81.7764	60.1776	99.4428
hsa-miR-486-3p	CTCFL	63.5906	99.5519	14.0877	99.4309
hsa-miR-486-3p	C14orf132	20.4727	94.5519	56.1192	99.4274
hsa-miR-486-3p	PLXNA2	32.8073	84.345	32.5555	99.4272
hsa-miR-486-3p	C1orf95	51.7826	45.6557	18.1206	99.4212
hsa-miR-486-3p	HEATR1	64.2799	97.4019	16.6412	99.4188
hsa-miR-486-3p	DTX3L	21.7399	97.722	42.2372	99.4078
hsa-miR-486-3p	EPG5	65.3765	99.3268	67.4773	99.4029
hsa-miR-486-3p	TFE3	29.3696	91.6541	16.2232	99.4008
hsa-miR-486-3p	ZDHHC18	45.8046	77.8103	45.9772	99.3953
hsa-miR-486-3p	PTGIS	37.5197	99.7487	59.9256	99.3918
hsa-miR-486-3p	ZNF593	22.4693	94.8517	98.6684	99.3918
hsa-miR-486-3p	GRM4	85.1177	87.9314	95.0376	99.3905
hsa-miR-486-3p	DGKD	5.91492	57.4765	44.6371	99.3835
hsa-miR-486-3p	ABHD2	70.5898	53.1712	98.5206	99.3806
hsa-miR-486-3p	SOX12	89.839	68.8904	90.0947	99.3651
hsa-miR-486-3p	HDLBP	91.6734	84.8825	59.4591	99.3639
hsa-miR-486-3p	SHANK2	36.595	86.4239	43.0299	99.3571
hsa-miR-486-3p	TRAF3	42.753	49.0621	99.5564	99.357
hsa-miR-486-3p	GPR89C	51.3546	99.7471	58.3343	99.3562
hsa-miR-486-3p	PLA2G6	67.5211	80.453	80.7626	99.3497
hsa-miR-486-3p	LHX4	92.0667	68.6834	51.2656	99.3481
hsa-miR-486-3p	PEX26	63.6798	56.6386	60.894	99.3437
hsa-miR-486-3p	EFTUD2	90.82	87.6071	78.5736	99.3431
hsa-miR-486-3p	ASB16	72.7654	79.0812	69.7913	99.3346
hsa-miR-486-3p	FXYD6	21.8998	90.3056	90.6324	99.3307
hsa-miR-486-3p	GTF2F1	71.2685	85.291	43.8094	99.3203
hsa-miR-486-3p	DOK4	20.7948	94.9579	52.5095	99.3194
hsa-miR-486-3p	IKZF2	59.8303	97.8397	56.3461	99.316
hsa-miR-486-3p	ENTPD1	74.3323	76.028	50.2696	99.3143
hsa-miR-486-3p	TRIO	52.9517	99.8	33.1952	99.3032
hsa-miR-486-3p	C16orf71	24.5867	95.6841	1.31269e-05	99.3004
hsa-miR-486-3p	SPTBN4	21.917	93.682	66.2465	99.2707
hsa-miR-486-3p	MDM4	48.2456	55.2613	38.1512	99.2687
hsa-miR-486-3p	CYFIP2	76.5278	85.9432	92.8095	99.2679
hsa-miR-486-3p	KIAA1644	77.7645	58.9932	64.1035	99.2651
hsa-miR-486-3p	OLFML2A	68.4736	63.2605	43.4454	99.2611
hsa-miR-486-3p	CCND2	95.917	82.7277	9.78228	99.2471
hsa-miR-486-3p	SLC30A2	29.7628	73.6393	49.6938	99.2394
hsa-miR-486-3p	DDX56	73.4471	86.927	97.7937	99.2352
hsa-miR-486-3p	AC015804.1	22.2722	65.7342	51.6588	99.2352
hsa-miR-486-3p	EIF2AK1	96.5509	82.9033	1.12022	99.2341
hsa-miR-486-3p	FKBP1C	83.2957	94.1458	2.93377	99.234
hsa-miR-486-3p	PLEK	57.8396	90.248	6.41486	99.2329
hsa-miR-486-3p	DPYSL5	65.1207	49.5387	96.4975	99.2321
hsa-miR-486-3p	VKORC1L1	68.8114	90.3827	5.602	99.2311
hsa-miR-486-3p	NT5DC3	22.118	55.8694	62.0697	99.2298
hsa-miR-486-3p	MLPH	69.9709	92.7893	48.7696	99.2233
hsa-miR-486-3p	TBC1D22B	28.8359	82.2673	53.75	99.2188
hsa-miR-486-3p	ADH6	78.8094	96.5014	14.5388	99.2183
hsa-miR-486-3p	TTC28	70.5515	69.7626	55.6963	99.2077
hsa-miR-486-3p	ARHGDIG	66.1682	82.4842	43.9337	99.2075
hsa-miR-486-3p	KCNJ10	70.977	65.9283	34.3848	99.207
hsa-miR-486-3p	IQSEC3	59.0783	57.1409	64.5039	99.2042
hsa-miR-486-3p	ACSF3	48.8965	78.5223	47.9002	99.1982
hsa-miR-486-3p	FBRS	48.559	99.8111	93.7073	99.1965
hsa-miR-486-3p	HES7	76.8411	96.0299	44.7852	99.1945
hsa-miR-486-5p	KLHL9	76.4366	99.9319	1.45492	99.422
hsa-miR-486-5p	BTAF1	84.1644	99.0412	68.7656	98.6993
hsa-miR-486-5p	ZNF850	71.8767	99.989	45.4423	98.6334
hsa-miR-486-5p	RBM7	64.7468	98.7868	86.8825	98.4617
hsa-miR-486-5p	ORAI2	43.5065	99.9337	56.3764	98.424
hsa-miR-486-5p	GPX8	70.8832	99.8513	48.6271	98.3599
hsa-miR-486-5p	ATL3	88.7884	99.9579	40.4946	98.3212
hsa-miR-486-5p	TMX4	75.2264	99.5257	47.5596	98.3096
hsa-miR-486-5p	ZNF331	79.9939	97.7999	2.0212	98.1401
hsa-miR-486-5p	MCMDC2	70.4611	99.1409	42.1154	97.9797
hsa-miR-486-5p	ZNF208	79.3431	96.3609	1.31269e-05	97.8867
hsa-miR-486-5p	EIF3F	74.9445	89.9418	54.9809	97.8462
hsa-miR-486-5p	FOXO1	72.1124	97.6696	95.0547	97.8179
hsa-miR-486-5p	FGF7	90.1167	82.934	26.9996	97.7298
hsa-miR-486-5p	C12orf45	63.7479	99.7079	10.2495	97.5109
hsa-miR-486-5p	CYP27C1	47.4193	95.6769	49.7525	97.4978
hsa-miR-486-5p	LMTK2	78.5307	94.3018	91.2647	97.4339
hsa-miR-486-5p	ZC3HAV1	36.9635	97.2845	88.0653	97.3713
hsa-miR-486-5p	HDAC2	39.3456	86.7597	44.8057	97.3657
hsa-miR-486-5p	NEGR1	68.1266	96.926	56.613	97.2912
hsa-miR-486-5p	SNAPC3	81.6959	99.5922	64.9757	97.2425
hsa-miR-486-5p	HUNK	76.4757	99.2602	96.088	97.1404
hsa-miR-486-5p	KIAA1257	44.1838	99.9095	41.7461	97.1404
hsa-miR-486-5p	SLFN5	77.4562	95.5949	11.5143	97.127
hsa-miR-486-5p	NUDT11	74.1605	99.4865	8.06557	97.1062
hsa-miR-486-5p	TEDDM1	81.2882	99.7771	40.5136	97.0751
hsa-miR-486-5p	DNAJC19	66.2141	99.6532	63.3586	97.0222
hsa-miR-486-5p	ZNF587	59.5861	99.9718	13.6077	96.9871
hsa-miR-486-5p	NUDCD1	61.1446	99.0336	1.31269e-05	96.9815
hsa-miR-486-5p	SPRED1	75.6587	98.7848	73.8798	96.9171
hsa-miR-486-5p	SPAST	73.7629	99.8729	95.3829	96.8309
hsa-miR-486-5p	UBXN2B	51.1999	99.8368	0.942014	96.7563
hsa-miR-486-5p	FLRT2	61.5535	99.5232	92.4165	96.7431
hsa-miR-486-5p	UTP15	44.7995	99.7269	32.3726	96.6157
hsa-miR-486-5p	VANGL1	54.775	86.2205	57.7441	96.5741
hsa-miR-486-5p	EIF2AK2	49.1938	80.6795	33.0824	96.5524
hsa-miR-486-5p	KPNA1	67.59	78.7965	25.6203	96.5183
hsa-miR-486-5p	AFF3	85.1587	96.1724	99.8178	96.5152
hsa-miR-486-5p	NPR3	72.374	89.185	43.0089	96.4973
hsa-miR-486-5p	FAHD1	96.9424	95.1111	73.0962	96.4681
hsa-miR-486-5p	TRAPPC6B	53.1387	98.5737	11.0996	96.4594
hsa-miR-486-5p	RPS6KB1	69.8025	90.6082	1.31269e-05	96.454
hsa-miR-486-5p	VSIG1	93.149	99.6015	82.4985	96.4441
hsa-miR-486-5p	AC005609.1	27.88	98.2783	1.31269e-05	96.4182
hsa-miR-486-5p	IRGQ	51.5807	99.9787	57.363	96.4035
hsa-miR-486-5p	JRKL	71.96	96.39	51.2873	96.3971
hsa-miR-486-5p	LONRF2	33.734	87.0406	49.0944	96.3607
hsa-miR-486-5p	ZNF814	48.1249	99.9373	7.41377	96.3285
hsa-miR-486-5p	CBFB	49.3776	97.0582	12.4934	96.2873
hsa-miR-486-5p	TMEM33	62.6539	99.8828	80.1751	96.1421
hsa-miR-486-5p	RBM12	67.8496	97.8504	74.6196	96.0998
hsa-miR-486-5p	IL6ST	77.5414	66.6158	19.5357	96.0985
hsa-miR-486-5p	EXT1	78.9619	98.0189	82.6147	96.0614
hsa-miR-486-5p	ZNF418	52.3736	99.599	10.1653	96.0215
hsa-miR-486-5p	C14orf119	71.9807	99.8805	96.2138	96.006
hsa-miR-486-5p	ENTPD1	65.8378	97.9508	50.9884	95.9508
hsa-miR-486-5p	KLHL6	60.3566	96.956	40.46	95.8806
hsa-miR-486-5p	VCPIP1	76.5158	98.5913	24.7783	95.8594
hsa-miR-486-5p	CTB-186H2.3	69.9441	97.1106	48.7371	95.8178
hsa-miR-486-5p	SNX27	68.4104	99.4298	75.3602	95.7853
hsa-miR-486-5p	TOR1AIP2	80.9887	99.8558	31.3162	95.6485
hsa-miR-486-5p	KCNQ3	63.5973	97.8377	99.4204	95.6419
hsa-miR-486-5p	SP5	36.8149	95.917	64.1081	95.475
hsa-miR-486-5p	PDE3A	45.8506	96.4945	58.0153	95.4224
hsa-miR-486-5p	CYB5R4	71.0316	99.0606	63.0991	95.4088
hsa-miR-486-5p	RAB22A	88.5106	98.5414	38.1129	95.4059
hsa-miR-486-5p	XPNPEP3	75.2799	99.9728	6.21629	95.4007
hsa-miR-486-5p	KIAA1456	69.6439	85.8964	40.2807	95.3579
hsa-miR-486-5p	DHFRL1	51.4542	96.7269	37.4811	95.2838
hsa-miR-486-5p	COX16	76.6215	94.8712	14.8218	95.277
hsa-miR-486-5p	ZNF100	93.53	99.7475	34.0841	95.2458
hsa-miR-486-5p	ZNF492	84.6082	99.0323	1.31269e-05	95.0839
hsa-miR-486-5p	SLC41A2	96.8305	97.8849	38.3444	95.056
hsa-miR-486-5p	TMEM154	60.3687	86.6279	51.5137	95.0526
hsa-miR-486-5p	GABPB2	46.3668	98.1201	54.7194	94.9377
hsa-miR-486-5p	TAF8	55.6919	99.9815	56.7634	94.8697
hsa-miR-486-5p	PGAP1	69.0792	85.6282	56.547	94.8436
hsa-miR-486-5p	BTBD3	72.0121	72.9569	94.3696	94.8035
hsa-miR-486-5p	MST4	73.1739	98.0896	84.3268	94.8026
hsa-miR-486-5p	ALDH1L2	61.3539	74.0383	15.0321	94.7424
hsa-miR-486-5p	ZNF677	67.1371	97.251	3.55214	94.7238
hsa-miR-486-5p	C8orf59	68.4286	97.0757	4.08129	94.722
hsa-miR-486-5p	RNFT2	74.2628	99.958	33.7097	94.5857
hsa-miR-486-5p	MKLN1	50.2827	91.6442	80.8254	94.5803
hsa-miR-486-5p	CLCC1	83.5681	99.97	85.8817	94.5321
hsa-miR-486-5p	KLK2	37.4314	95.0704	13.7056	94.5188
hsa-miR-486-5p	WDR5B	85.7064	98.6639	28.6262	94.4879
hsa-miR-486-5p	RRP15	83.5126	95.7974	81.2817	94.4828
hsa-miR-486-5p	PDZRN3	60.779	91.4382	85.0956	94.4394
hsa-miR-486-5p	WDR55	38.6228	99.4281	15.7601	94.3724
hsa-miR-486-5p	CBX5	42.1346	97.953	1.31269e-05	94.3554
hsa-miR-486-5p	TTLL7	86.2885	85.0425	67.192	94.3449
hsa-miR-486-5p	TWF1	83.019	98.4036	32.6127	94.3426
hsa-miR-486-5p	FCHO2	82.0422	83.7249	56.9885	94.3306
hsa-miR-486-5p	ZNF37A	61.1229	89.8832	6.3283	94.2878
hsa-miR-486-5p	C5orf64	36.7942	98.5054	73.7836	94.2807
hsa-miR-486-5p	SLC38A1	91.4987	89.7983	13.7325	94.2649
hsa-miR-486-5p	MYOT	91.4132	99.8191	61.5773	94.2516
hsa-miR-486-5p	ZNF681	60.3984	99.8879	2.71195	94.2438
hsa-miR-486-5p	GSPT1	81.117	95.2156	72.1768	94.2363
hsa-miR-486-5p	CIITA	40.7804	99.3975	17.7976	94.1996
hsa-miR-486-5p	ZBTB44	57.3354	52.6793	90.7208	94.1953
hsa-miR-486-5p	CBFA2T2	80.687	97.8546	54.2194	94.1412
hsa-miR-486-5p	ANKH	37.6952	87.4564	98.789	94.1339
hsa-miR-486-5p	ZNF557	45.6004	99.5903	36.3172	94.1275
hsa-miR-486-5p	ARID4B	54.1206	86.5406	25.382	94.1164
hsa-miR-486-5p	ELMOD2	58.7307	69.2014	59.8542	94.0906
hsa-miR-486-5p	EHHADH	42.793	99.3758	55.4661	94.0803
hsa-miR-486-5p	DNAJC21	77.6535	67.4127	99.816	94.0454
hsa-miR-486-5p	EMILIN2	49.3849	97.7093	32.2707	94.0185
hsa-miR-486-5p	SLC44A1	88.5059	76.5304	96.3526	93.9412
hsa-miR-486-5p	ZNF101	85.614	99.9315	14.7544	93.9267
hsa-miR-486-5p	CELF2	73.1437	73.2819	89.612	93.912
hsa-miR-486-5p	SEMA3A	97.975	81.6539	69.2508	93.8953
hsa-miR-486-5p	ZNF780B	64.0394	97.8147	15.5566	93.8509
hsa-miR-486-5p	TM4SF20	31.8285	96.9569	38.865	93.8162
hsa-miR-486-5p	FAT3	91.1915	76.6199	93.5116	93.7983
hsa-miR-486-5p	C16orf72	89.8424	96.4201	18.4035	93.7816
hsa-miR-486-5p	LPP	81.951	45.1748	39.2003	93.7416
hsa-miR-486-5p	RFX3	71.3013	61.5107	81.8135	93.7218
hsa-miR-486-5p	LSM5	82.0291	90.8209	12.4491	93.6937
hsa-miR-486-5p	ANKIB1	55.1774	96.5714	85.677	93.6576
hsa-miR-486-5p	CCDC85C	57.8794	94.4235	96.193	93.6382
hsa-miR-486-5p	VPS13C	86.1003	99.7834	59.2819	93.6272
hsa-miR-486-5p	LTBP2	75.3493	92.7159	87.1801	93.6178
hsa-miR-486-5p	FGF5	50.4601	84.6171	79.7243	93.5718
hsa-miR-486-5p	CYP2B6	46.8615	99.8232	14.644	93.5316
hsa-miR-486-5p	EIF5A2	78.6232	94.6857	4.24192	93.4994
hsa-miR-486-5p	PARP2	87.6387	99.4781	0.112642	93.4948
hsa-miR-486-5p	TTC28	76.6122	99.0509	80.206	93.4002
hsa-miR-486-5p	CEP104	53.4585	99.9086	22.272	93.3677
hsa-miR-486-5p	MTX3	42.4782	95.6485	40.9856	93.3257
hsa-miR-486-5p	VTI1A	49.9402	98.5417	7.44228	93.3181
hsa-miR-486-5p	CCDC91	80.4119	93.4638	13.7286	93.2137
hsa-miR-486-5p	ZSCAN12	34.8391	85.1926	5.25083	93.1915
hsa-miR-486-5p	PPP1R15B	66.7325	99.155	0.379447	93.1823
hsa-miR-486-5p	VWA8	89.8176	93.2692	77.945	93.1818
hsa-miR-486-5p	BAHCC1	86.7386	73.8596	99.0962	93.1321
hsa-miR-486-5p	TCF19	68.2278	94.7703	1.31269e-05	93.0832
hsa-miR-486-5p	KIAA2018	56.1577	98.903	45.7632	93.0788
hsa-miR-486-5p	FMO2	85.5331	77.7993	13.4924	93.0437
hsa-miR-486-5p	CXADR	76.9321	99.3362	10.0963	93.011
hsa-miR-486-5p	NEUROD6	79.3014	94.6359	82.9365	92.9839
hsa-miR-486-5p	MARK1	62.3379	94.5963	87.8855	92.9211
hsa-miR-486-5p	KIAA1161	53.3909	94.7479	3.92399	92.8605
hsa-miR-486-5p	C14orf129	91.6221	98.8157	65.127	92.8368
hsa-miR-486-5p	GOLGA3	79.0268	97.3538	99.9503	92.8159
hsa-miR-486-5p	PGPEP1	37.5642	97.8988	50.2369	92.8109
hsa-miR-486-5p	SYAP1	34.3831	99.8591	42.0165	92.8075
hsa-miR-486-5p	MMAA	80.4658	82.3642	68.3964	92.7976
hsa-miR-486-5p	CASC4	68.9314	75.998	34.6234	92.789
hsa-miR-486-5p	PRRG4	63.3754	98.6671	35.5975	92.7875
hsa-miR-486-5p	ANKMY2	62.4638	99.5427	38.8917	92.7678
hsa-miR-486-5p	PSD3	47.3703	69.7523	34.3133	92.7529
hsa-miR-486-5p	TCHP	90.1261	97.6353	74.0484	92.7457
hsa-miR-486-5p	FAM83D	62.4637	97.3197	13.0788	92.7034
hsa-miR-486-5p	C8orf37	91.3472	90.841	1.31269e-05	92.6876
hsa-miR-486-5p	ZNF154	88.5688	93.2465	37.4123	92.6415
hsa-miR-486-5p	IRF4	46.5776	88.4147	48.6916	92.6268
hsa-miR-486-5p	RC3H2	87.4461	74.1352	52.8806	92.5736
hsa-miR-486-5p	ATP7A	78.786	98.7138	19.7762	92.5726
hsa-miR-486-5p	ICOSLG	33.4822	90.9656	7.94879	92.5693
hsa-miR-486-5p	SSBP2	39.4226	94.1168	45.6083	92.5244
hsa-miR-486-5p	DCX	59.7805	75.8926	80.9283	92.5018
hsa-miR-486-5p	PCDH20	90.0127	89.0406	89.4198	92.4531
hsa-miR-486-5p	PLA1A	66.2214	95.1397	7.54469	92.4495
hsa-miR-486-5p	SNX22	36.6416	98.1756	33.6818	92.4188
hsa-miR-486-5p	RBM12B	65.5159	99.5091	72.5291	92.3559
hsa-miR-486-5p	SMG6	18.7186	99.0783	54.2761	92.296
hsa-miR-486-5p	ITPRIPL2	35.4808	95.8497	4.9754	92.2923
hsa-miR-486-5p	ZFP30	54.5061	97.268	11.3417	92.2915
hsa-miR-486-5p	KIAA1199	68.7462	90.2905	87.9425	92.2822
hsa-miR-486-5p	GINS1	70.6223	93.2081	56.376	92.2533
hsa-miR-486-5p	SOX6	90.3132	87.0074	87.0052	92.2429
hsa-miR-486-5p	ZNF805	44.8398	96.2774	1.31269e-05	92.2116
hsa-miR-486-5p	ZC3H6	45.0566	97.8899	56.0102	92.1687
hsa-miR-486-5p	C2CD2	43.2645	79.6591	72.0585	92.1647
hsa-miR-486-5p	UHMK1	95.5616	55.8867	72.4406	92.1636
hsa-miR-486-5p	ARSB	48.2724	99.4364	42.8065	92.1622
hsa-miR-486-5p	LINS	56.2152	89.8191	31.6019	92.1453
hsa-miR-486-5p	LRRC25	28.0807	99.9053	48.4566	92.1055
hsa-miR-486-5p	SCN3B	74.6844	99.8284	49.0473	92.0919
hsa-miR-486-5p	MTMR9	67.4122	70.0638	22.4134	92.0781
hsa-miR-486-5p	MDM4	43.0599	99.2844	48.008	92.0313
hsa-miR-486-5p	MDGA1	47.4265	98.3352	96.294	92.0251
hsa-miR-486-5p	BMP3	92.9722	91.3737	82.8782	92.0146
hsa-miR-486-5p	ZNF844	40.8904	99.9409	22.5443	92.0031
hsa-miR-486-5p	AC117834.1	95.3546	93.9261	13.3914	91.9652
hsa-miR-486-5p	FCGR2B	42.1174	86.8966	80.8175	91.9595
hsa-miR-486-5p	PGR	83.1224	70.0584	77.1083	91.9382
hsa-miR-486-5p	CD3G	49.6398	99.7141	46.3405	91.9318
hsa-miR-486-5p	PYCR2	77.2273	92.9975	36.4314	91.9235
hsa-miR-486-5p	FAM116A	78.117	98.8821	81.7918	91.9208
hsa-miR-486-5p	SAR1B	40.7892	97.5307	66.1191	91.8985
hsa-miR-486-5p	YOD1	70.2257	77.9122	88.4588	91.8981
hsa-miR-486-5p	C19orf73	97.7893	96.1844	72.1871	91.7999
hsa-miR-486-5p	ZYG11B	68.6284	64.3014	36.3208	91.7894
hsa-miR-486-5p	CREBL2	71.5937	69.7338	31.2855	91.7844
hsa-miR-486-5p	VAMP4	69.7066	87.7948	67.7369	91.7702
hsa-miR-486-5p	NUFIP2	82.808	48.968	46.1783	91.7667
hsa-miR-486-5p	INPP5K	42.5563	90.4143	83.533	91.7342
hsa-miR-486-5p	CPSF7	28.756	96.5918	37.3374	91.73
hsa-miR-486-5p	PIH1D3	48.9098	94.4892	77.3208	91.7227
hsa-miR-486-5p	PIM1	55.1478	99.0171	69.8649	91.7179
hsa-miR-486-5p	SNRPD1	33.2613	80.8958	98.7266	91.7017
hsa-miR-486-5p	C2CD2L	57.6628	94.173	84.9079	91.6902
hsa-miR-486-5p	HAUS3	28.8505	99.7007	68.8739	91.6486
hsa-miR-486-5p	MRPL19	78.568	78.8834	42.2981	91.6326
hsa-miR-486-5p	PDHB	43.2934	96.3531	8.06503	91.5513
hsa-miR-486-5p	GPI	62.6585	99.9836	57.7063	91.5399
hsa-miR-486-5p	PHC3	84.8479	97.5314	75.2474	91.5302
hsa-miR-486-5p	OLFM4	61.7216	88.684	24.1524	91.4812
hsa-miR-486-5p	ZNF207	73.2306	75.2627	99.5524	91.4589
hsa-miR-486-5p	TMEM64	78.5141	93.0716	58.1452	91.4529
hsa-miR-486-5p	DRAXIN	33.4705	75.2005	36.5235	91.4272
hsa-miR-486-5p	SLC10A7	32.0616	88.9908	99.5411	91.4084
hsa-miR-486-5p	C1orf212	35.3141	99.8023	48.4268	91.3819
hsa-miR-486-5p	BAALC	75.2253	95.343	31.4751	91.3458
hsa-miR-486-5p	KCNH8	47.3462	79.6283	89.7764	91.3398
hsa-miR-486-5p	DCP2	60.6972	93.1905	30.9404	91.3285
hsa-miR-486-5p	COL21A1	74.2194	91.723	73.1228	91.2738
hsa-miR-486-5p	EIF3L	96.8176	99.9753	71.0096	91.2737
hsa-miR-486-5p	MKI67	46.6454	97.4692	79.1312	91.2187
hsa-miR-486-5p	DFFA	59.0722	83.7126	46.3481	91.1557
hsa-miR-486-5p	CYCS	55.8745	99.7914	1.31269e-05	91.1487
hsa-miR-486-5p	STK4	36.8159	95.5267	98.7385	91.1219
hsa-miR-486-5p	AP003774.4	49.9481	97.927	48.0411	91.0942
hsa-miR-486-5p	SIX4	77.9431	84.6975	27.4233	91.0732
hsa-miR-486-5p	FNIP2	82.1568	76.173	96.0476	91.0694
hsa-miR-486-5p	C2orf50	59.2429	99.449	12.6079	91.0392
hsa-miR-486-5p	MXI1	68.329	79.3958	63.0301	91.0357
hsa-miR-486-5p	NR1D2	73.2234	96.7285	73.2791	91.0339
hsa-miR-486-5p	PTEN	55.6217	95.6978	27.4193	91.0032
hsa-miR-486-5p	TOB1	79.5551	93.4761	27.5345	91.003
hsa-miR-486-5p	CNR2	76.0789	93.1099	8.08467	90.9752
hsa-miR-486-5p	NEK2	72.2354	95.1077	6.59723	90.9495
hsa-miR-486-5p	MRPL47	74.7003	91.318	2.33154	90.9384
hsa-miR-486-5p	ANKS4B	45.1554	99.9388	47.1812	90.9155
hsa-miR-486-5p	HSPA13	80.2875	84.8439	18.8374	90.9135
hsa-miR-486-5p	POLR1A	46.8804	65.353	54.6163	90.8497
hsa-miR-486-5p	BTN3A1	26.7058	96.9878	19.766	90.8471
hsa-miR-486-5p	ID4	49.3109	89.6383	62.9127	90.8403
hsa-miR-486-5p	TPM3	42.8444	95.4824	9.78294	90.8275
hsa-miR-486-5p	BOLL	52.6227	89.5114	57.8296	90.8055
hsa-miR-486-5p	AP4E1	45.0243	96.266	47.9122	90.7356
hsa-miR-486-5p	ZNF250	72.7953	98.4134	25.9802	90.6906
hsa-miR-486-5p	ASZ1	71.626	97.7194	2.16737	90.6851
hsa-miR-486-5p	CEP350	70.7497	90.6729	91.3901	90.6548
hsa-miR-486-5p	ZNF652	85.2058	97.196	33.3618	90.5648
hsa-miR-486-5p	WSB1	70.5961	88.2479	3.64519	90.5441
hsa-miR-486-5p	MYLK2	50.7951	91.1586	91.3625	90.5422
hsa-miR-486-5p	F9	77.1734	83.7184	34.8275	90.5292
hsa-miR-486-5p	CTSK	13.3098	92.0817	2.91448	90.5142
hsa-miR-486-5p	TRNT1	41.2805	90.7038	19.8666	90.4774
hsa-miR-486-5p	CPSF2	44.8814	99.2615	22.1403	90.4492
hsa-miR-486-5p	FGF9	47.2116	70.0311	97.8642	90.4348
hsa-miR-486-5p	DHFR	64.2249	65.1843	31.4745	90.4336
hsa-miR-486-5p	CIDEB	85.1352	98.2559	35.2643	90.4021
hsa-miR-486-5p	IRX5	85.9882	96.6372	66.451	90.3438
hsa-miR-486-5p	HAT1	61.594	99.6087	51.8052	90.3344
hsa-miR-486-5p	SMU1	21.9295	84.7386	3.85073	90.3257
hsa-miR-486-5p	ZNF257	88.0751	87.0336	1.31269e-05	90.3244
hsa-miR-486-5p	PRELP	83.3759	85.4256	69.403	90.3093
hsa-miR-486-5p	NCKAP5	71.9922	90.3872	89.072	90.2595
hsa-miR-486-5p	MOXD1	51.0124	92.1181	17.3089	90.2113
hsa-miR-486-5p	EXOSC3	89.9924	89.8526	51.2864	90.2053
hsa-miR-486-5p	SMAD4	43.9181	50.7447	29.0837	90.2035
hsa-miR-486-5p	SMOC1	43.6885	87.2745	96.0446	90.1877
hsa-miR-486-5p	SENP5	67.145	99.2401	97.5473	90.1822
hsa-miR-486-5p	NT5DC3	46.0261	87.7593	48.9143	90.1145
hsa-miR-486-5p	CSPG5	66.593	95.65	36.2406	90.1091
hsa-miR-486-5p	ARHGAP44	73.8291	78.7691	99.2179	90.0958
hsa-miR-486-5p	IBA57	80.7005	85.1748	55.8844	90.0666
hsa-miR-92a-3p	HIPK3	87.8164	95.7922	71.9841	99.5209
hsa-miR-92a-3p	DYRK2	68.3019	91.9141	86.5419	99.2826
hsa-miR-92a-3p	CD69	87.7938	99.9137	59.8	99.2754
hsa-miR-92a-3p	SLC17A6	96.8643	90.8176	90.7878	99.2269
hsa-miR-92a-3p	RAG1	60.897	94.4529	95.6201	99.1799
hsa-miR-92a-3p	ACTC1	85.0023	99.3939	94.6432	99.1453
hsa-miR-92a-3p	JMY	83.8154	60.7359	16.9968	99.1415
hsa-miR-92a-3p	RBM47	87.4923	99.3505	97.9137	98.9171
hsa-miR-92a-3p	SLC12A5	91.1259	99.9119	96.11	98.7502
hsa-miR-92a-3p	FBXW7	91.0897	95.727	70.4777	98.6407
hsa-miR-92a-3p	EFR3A	78.4768	89.0396	85.6884	98.5789
hsa-miR-92a-3p	CLCN5	74.1548	91.6006	97.7974	98.4501
hsa-miR-92a-3p	LRRC8B	75.9147	95.5172	99.6318	98.4451
hsa-miR-92a-3p	FHL2	77.6157	91.9396	99.7986	98.4021
hsa-miR-92a-3p	CUX1	63.4211	91.9037	98.1342	98.3271
hsa-miR-92a-3p	SESN3	84.0553	62.1486	98.2313	98.2462
hsa-miR-92a-3p	IFIT2	86.12	96.2682	1.31269e-05	98.2333
hsa-miR-92a-3p	ITGAV	88.9406	90.0618	99.6165	98.2029
hsa-miR-92a-3p	RNF38	90.0004	76.5014	86.6567	98.116
hsa-miR-92a-3p	MORC3	75.5994	95.9369	95.2689	98.0338
hsa-miR-92a-3p	PIKFYVE	64.82	98.6246	92.5297	98.0182
hsa-miR-92a-3p	PCDH11X	67.8705	85.7543	6.30987	98.0139
hsa-miR-92a-3p	CUL3	82.1672	94.5123	97.6069	97.9556
hsa-miR-92a-3p	FAR1	75.3039	89.3377	86.6533	97.9389
hsa-miR-92a-3p	KIAA1432	88.5374	91.2239	95.7419	97.9081
hsa-miR-92a-3p	MYO5A	86.8006	65.2108	93.8747	97.8212
hsa-miR-92a-3p	MYO1B	78.3704	97.8863	91.7881	97.7833
hsa-miR-92a-3p	DCAF6	80.5143	99.3607	70.9034	97.7458
hsa-miR-92a-3p	ZNF530	70.1512	99.9173	13.7563	97.7449
hsa-miR-92a-3p	MOAP1	64.6013	97.6115	89.9667	97.6833
hsa-miR-92a-3p	RSBN1	77.7648	82.3753	70.9698	97.6768
hsa-miR-92a-3p	TMF1	96.6072	77.9457	95.0926	97.6451
hsa-miR-92a-3p	SLC5A12	91.557	92.2814	91.0727	97.4967
hsa-miR-92a-3p	G3BP2	52.1733	87.6285	72.9927	97.4325
hsa-miR-92a-3p	FNIP2	77.8935	87.2892	99.5293	97.3977
hsa-miR-92a-3p	PDZD2	72.5514	93.5799	96.4431	97.3417
hsa-miR-92a-3p	ERGIC2	96.6487	91.0432	99.3053	97.302
hsa-miR-92a-3p	IGSF10	83.7817	96.3853	94.3464	97.2631
hsa-miR-92a-3p	GNAQ	80.524	76.8103	85.5453	97.255
hsa-miR-92a-3p	PI15	63.6352	67.5556	44.1926	97.1323
hsa-miR-92a-3p	SVIP	64.6886	80.4148	83.8609	97.0938
hsa-miR-92a-3p	USP28	87.2509	97.5105	99.5242	97.0743
hsa-miR-92a-3p	ROBO2	89.904	75.0075	98.0986	97.0179
hsa-miR-92a-3p	BTLA	98.1027	90.6026	82.1806	97.0144
hsa-miR-92a-3p	C10orf118	94.3088	82.7208	15.0337	96.9899
hsa-miR-92a-3p	CXorf24	45.9292	98.5086	14.7954	96.9861
hsa-miR-92a-3p	RAB23	87.7796	92.8717	1.31269e-05	96.9808
hsa-miR-92a-3p	MSRB3	90.3848	83.0333	89.7998	96.9325
hsa-miR-92a-3p	RNF2	94.1676	80.4692	81.9193	96.9279
hsa-miR-92a-3p	LHFPL2	92.6094	88.2835	99.9666	96.9092
hsa-miR-92a-3p	ANP32E	94.3509	95.9584	94.6285	96.9008
hsa-miR-92a-3p	MDM2	70.4743	75.5438	38.1427	96.7994
hsa-miR-92a-3p	CEP41	36.9078	92.1031	98.7761	96.7957
hsa-miR-92a-3p	KLHL14	68.901	97.0209	98.9964	96.7165
hsa-miR-92a-3p	B3GALT2	92.7937	86.1777	85.7357	96.6822
hsa-miR-92a-3p	PTEN	81.6331	51.7925	52.7859	96.653
hsa-miR-92a-3p	GTF2A1	87.2842	80.3305	84.5198	96.6146
hsa-miR-92a-3p	TULP4	74.2144	77.5329	79.1135	96.5146
hsa-miR-92a-3p	AXL	44.2524	99.9363	92.9745	96.5137
hsa-miR-92a-3p	SLFN5	95.3198	36.8157	12.3472	96.4662
hsa-miR-92a-3p	APH1B	62.7859	88.7743	58.8161	96.4428
hsa-miR-92a-3p	FOXN2	93.5682	62.2974	98.5952	96.4038
hsa-miR-92a-3p	ANO3	84.7686	89.4773	26.6741	96.3787
hsa-miR-92a-3p	G2E3	83.1074	89.8708	57.2261	96.366
hsa-miR-92a-3p	CPEB2	83.3529	78.9962	38.0253	96.2079
hsa-miR-92a-3p	C16orf72	80.3947	79.0613	89.1883	96.2058
hsa-miR-92a-3p	PHLPP2	42.3377	98.3485	83.4551	96.2047
hsa-miR-92a-3p	TMOD2	73.8386	56.4806	78.4212	96.0882
hsa-miR-92a-3p	PEAK1	72.9764	67.6586	99.9668	96.007
hsa-miR-92a-3p	C5orf28	82.5063	91.5818	82.6445	95.9956
hsa-miR-92a-3p	FOXN3	70.9948	65.1136	74.8383	95.9838
hsa-miR-92a-3p	C4orf40	70.2751	96.4348	34.3784	95.965
hsa-miR-92a-3p	DLGAP2	77.241	69.2768	97.1382	95.922
hsa-miR-92a-3p	YIPF4	89.9594	64.6997	98.7829	95.9093
hsa-miR-92a-3p	GOLGA8A	55.4668	89.328	1.31269e-05	95.8583
hsa-miR-92a-3p	TNKS	81.0974	73.318	39.3683	95.8328
hsa-miR-92a-3p	FBN1	78.9873	90.5516	97.2472	95.8285
hsa-miR-92a-3p	EDEM1	65.7234	86.7818	99.9454	95.7459
hsa-miR-92a-3p	MAP2K4	69.9298	92.0803	1.31269e-05	95.724
hsa-miR-92a-3p	ANKIB1	49.7041	91.559	92.9764	95.2889
hsa-miR-92a-3p	RPE65	63.7395	96.2301	91.1617	95.2681
hsa-miR-92a-3p	XPNPEP3	50.4371	72.215	7.48417	95.2068
hsa-miR-92a-3p	EPG5	89.2343	79.0545	99.9469	95.1229
hsa-miR-92a-3p	SNAPC1	78.4599	87.1464	69.1887	95.0276
hsa-miR-92a-3p	NCKAP5	81.1991	74.6765	97.9234	95.0016
hsa-miR-92a-3p	ZNF41	95.0449	99.4644	77.3279	94.9528
hsa-miR-92a-3p	IL6ST	70.1266	69.2198	69.4116	94.9269
hsa-miR-92a-3p	RGL1	70.7586	86.36	94.2608	94.9106
hsa-miR-92a-3p	OTUD3	54.029	82.7517	99.9503	94.7391
hsa-miR-92a-3p	MARCH4	97.762	98.5794	97.4869	94.6973
hsa-miR-92a-3p	TRIM6	91.8545	94.7962	20.1251	94.6729
hsa-miR-92a-3p	PIK3R3	90.1983	88.6262	98.5907	94.5958
hsa-miR-92a-3p	TMEM215	79.789	93.9226	79.9166	94.5862
hsa-miR-92a-3p	TECPR2	61.3504	84.05	99.9718	94.5102
hsa-miR-92a-3p	HMX3	52.9492	98.8449	99.8682	94.5071
hsa-miR-92a-3p	TMEM242	73.8041	99.0359	9.00182	94.3133
hsa-miR-92a-3p	C5orf30	73.0022	95.7001	94.8803	94.2845
hsa-miR-92a-3p	NUP43	89.9203	89.0076	70.5003	94.2763
hsa-miR-92a-3p	ZNF253	66.8677	95.2199	1.31269e-05	94.2432
hsa-miR-92a-3p	CHCHD10	95.0924	98.5698	98.3881	94.1779
hsa-miR-92a-3p	SOCS5	81.4093	72.1739	52.3341	94.1689
hsa-miR-92a-3p	SOX4	61.2373	97.9326	88.7109	94.1565
hsa-miR-92a-3p	LPIN1	88.232	90.2718	95.061	94.1493
hsa-miR-92a-3p	FAM126B	74.3417	96.6881	92.6415	94.1145
hsa-miR-92a-3p	FGD6	95.8084	46.4538	32.84	94.0706
hsa-miR-92a-3p	SEC24A	88.3924	56.7011	76.9871	94.0306
hsa-miR-92a-3p	LIN28B	83.1088	75.1644	97.707	93.8384
hsa-miR-92a-3p	SLC11A2	87.5606	72.4357	34.2181	93.7875
hsa-miR-92a-3p	STYX	80.3577	65.1274	93.575	93.7393
hsa-miR-92a-3p	BSN	82.3584	89.1182	97.785	93.4298
hsa-miR-92a-3p	GOLGA8IP	65.9825	86.7937	1.31269e-05	93.4056
hsa-miR-92a-3p	POLK	96.369	44.9281	96.0266	93.3759
hsa-miR-92a-3p	CHST7	34.2555	99.1614	57.4772	93.294
hsa-miR-92a-3p	KIAA1279	96.7917	92.4414	91.8881	93.2478
hsa-miR-92a-3p	EEA1	95.8158	62.2856	46.7297	93.1797
hsa-miR-92a-3p	EIF1AX	90.5388	65.71	57.6081	93.1737
hsa-miR-92a-3p	LIN54	78.8861	89.1751	98.3206	93.1359
hsa-miR-92a-3p	FST	86.6276	77.8512	72.0696	93.1038
hsa-miR-92a-3p	SGPP1	80.121	60.2296	90.7177	93.0669
[truncated: 62 more rows]

## Sheet: Annotation pie
miRNA	Nb of gene targets	Target GO-terms	Number of genes
hsa-miR-1249	51	cell cycle (GO:0007049)	164
hsa-miR-18a-3p	250	apoptosis (GO:0006915)	111
hsa-miR-197-3p	232	cell-cell signaling (GO:0007267)	121
hsa-miR-197-5p	218	signal transduction (GO:0007165)	385
hsa-miR-296-5p	250	cell adhesion (GO:0007155)	125
hsa-miR-423-3p	139	response to stimulus (GO:0050896)	154
hsa-miR-486-3p	250	generation of precursor metabolites and energy (GO:0006091)	35
hsa-miR-486-5p	203	protein transport (GO:0015031)	161
hsa-miR-92a-3p	139	ion transport (GO:0006811)	84
		vesicle-mediated transport (GO:0016192)	114
		transcription (GO:0006350)	252
		proteolysis (GO:0006508)	89
	192.444	protein modification process (GO:0006464)	152
		lipid metabolic process (GO:0006629)	99
		carbohydrate metabolic process (GO:0005975)	75

## Sheet: Top Cluster Annot Bone
Bone Top Cluster Annotation
	ID	Title (or Source)	1249_logP	18a-3p_logP	197-3p_logP	197-5p_logP	296-5p_logP	423-3p_logP	486-3p_logP	486-5p_logP	92a-3p_logP	1249_GeneSet	18a-3p_GeneSet	197-3p_GeneSet	197-5p_GeneSet	296-5p_GeneSet	423-3p_GeneSet	486-3p_GeneSet	486-5p_GeneSet	92a-3p_GeneSet
Proteins folding and traficking
GO: Biological Process	GO:0006887	exocytosis	0	0	0	0	2.25974	0	0	0	0					CACNA1H,CDK16,CPLX2,LAT2,LGI3,LLGL1,PDPK1,RAB8A,SERPINA1,TLN1
GO: Biological Process	GO:0006901	vesicle coating	0	0	0	0	0	0	0	0	2.25803									CUL3,FCHO2,SEC24A
GO: Biological Process	GO:0048207	vesicle targeting, rough ER to cis-Golgi	0	0	0	0	0	0	0	0	2.01741									CUL3,SEC24A
GO: Biological Process	GO:0006897	endocytosis	0	0	0	2.9473	0	0	0	0	0				ANGPT1,CALCRL,CAMK1D,CAP1,CD302,COLEC12,HIP1,ICAM5,LRP3,MYO7A,PI4KB,SCAMP5,SNX17,UNC13A
GO: Biological Process	GO:2000785	regulation of autophagic vacuole assembly	2.02803	0	0	0	0	0	0	0	0	RAB33B
GO: Cellular Component	GO:0044440	endosomal part	2.54945	0	0	0	0	0	0	0	0	ATG9A,GRB14,MARCH3,PRLR,SLC29A3
GO: Cellular Component	GO:0000139	Golgi membrane	0	0	0	0	0	0	0	0	2.02437									B3GALT2,CHST1,CHST7,CLCN5,CUX1,GOLGA8A,MARCH4,PIKFYVE,SEC24A,SVIP,TMF1,TNKS
GO: Biological Process	GO:2000156	regulation of retrograde vesicle-mediated transport, Golgi to ER	2.50382	0	0	0	0	0	0	0	0	RAB33B
GO: Biological Process	GO:0016050	vesicle organization	0	0	0	0	0	0	0	0	2.48032									CUL3,EEA1,FCHO2,LYST,SEC24A
GO: Biological Process	GO:0016192	vesicle-mediated transport	0	2.18609	0	0	0	0	0	0	0		AP3S2,ARC,CBL,CNTN2,CREB3L2,CUX1,CYTH1,EHD3,ERC1,EXOC6B,GAB2,GPIHBP1,IQSEC3,MAPK8IP3,PIP5K1C,RAB11FIP3,RAB2A,RAB3B,RIMS4,RSPO1,SNX8,TRAPPC2L
GO: Biological Process	GO:0032469	endoplasmic reticulum calcium ion homeostasis	0	0	0	0	3.26881	0	0	0	0					BBC3,BCL2,PML
GO: Biological Process	GO:0016197	endosomal transport	0	0	0	0	0	3.21151	0	0	0						CHMP6,GOSR1,LMTK2,MGRN1,RAB14,RILP,SNF8
Cellular homeostasis and energy production
GO: Molecular Function	GO:0005097	Rab GTPase activator activity	0	0	0	0	2.98932	0	2.34012	0	0					LLGL1,TBC1D12,TBC1D2B,TBC1D8B,TBC1D9B		TBC1D13,TBC1D20,TBC1D22B,TBC1D24
GO: Molecular Function	GO:0005092	GDP-dissociation inhibitor activity	0	0	0	0	0	0	2.27861	0	0							ARHGDIG,GDI1
GO: Biological Process	GO:0001934	positive regulation of protein phosphorylation	0	0	0	0	0	2.01157	0	0	0						CLCF1,CRK,CTDSP2,EDN3,GDF7,ITGB1,LEP,PRKAG2,RAP2C,TNFRSF11A,VLDLR,WNK3
GO: Biological Process	GO:0046902	regulation of mitochondrial membrane permeability	0	0	0	0	2.88095	0	0	0	0					BBC3,BCL2,GIMAP5
GO: Molecular Function	GO:0017016	Ras GTPase binding	0	3.10211	0	0	0	0	0	0	0		DAAM2,ERC1,FER,FMNL3,RAB11FIP3,RAB11FIP4,ZFYVE20
GO: Molecular Function	GO:0005096	GTPase activator activity	0	0	0	0	0	0	2.90859	0	0							ARHGAP1,ARHGAP35,ARHGDIG,DAB2IP,GDI1,RAP1GAP2,TBC1D13,TBC1D20,TBC1D22B,TBC1D24
GO: Molecular Function	GO:0031267	small GTPase binding	0	2.84081	0	0	0	0	0	0	0		DAAM2,ERC1,FER,FMNL3,RAB11FIP3,RAB11FIP4,ZFYVE20
GO: Molecular Function	GO:0032794	GTPase activating protein binding	0	2.27419	0	0	0	0	0	0	0		FMNL3,TSC1
GO: Molecular Function	GO:0017137	Rab GTPase binding	0	3.5746	0	0	0	0	0	0	0		ERC1,FER,RAB11FIP3,RAB11FIP4,ZFYVE20
GO: Molecular Function	GO:0005099	Ras GTPase activator activity	0	0	0	0	0	0	3.2946	0	0							ARHGAP1,ARHGAP35,DAB2IP,TBC1D13,TBC1D20,TBC1D22B,TBC1D24
GO: Biological Process	GO:0006012	galactose metabolic process	0	0	0	2.03529	0	0	0	0	0				GALT,GLB1
Skeletal development
GO: Biological Process	GO:0009888	tissue development	0	0	0	0	0	2.42841	0	0	0						ATG7,CTNNBIP1,DLL1,DUSP4,EDN3,ESRRA,EVC,FGF9,FOXE1,GATAD2A,GDF7,ITGB1,KAZN,KLC2,LEP,LOXL2,LOXL3,PHOX2B,POSTN,RILP,SCUBE1,SEC61A2,SLC27A4,SMO,STAT5A
GO: Biological Process	GO:0045595	regulation of cell differentiation	0	0	0	0	2.06299	2.62567	0	0	0					BCL2,CAMK1D,CD276,CTDSP1,GDF7,GIMAP5,GPC1,HEYL,IGFBP5,ITPKB,JDP2,LIF,LTBP4,NGFR,NUMBL,PLXNA3,PRDM16,SNAI1,SOX11,SRF,STK25,WNT7B,XYLT1,ZBTB7A	ASXL1,CAV3,CD2,CDK5RAP2,CLCF1,CTNNBIP1,DLL1,DPYSL2,ESRRA,FGF9,GDF7,ITGB1,LEP,LOXL2,PHOX2B,PLXNA4,SMO,STAT5A,VLDLR,ZBTB7A
GO: Biological Process	GO:0001503	ossification	0	0	0	0	0	0	0	2.09044	0								ANKH,BMP3,CBFB,CTSK,EXT1,FGF9,ID4,IL6ST,SMOC1,TOB1
Transcriptional activity
GO: Biological Process	GO:0061014	positive regulation of mRNA catabolic process	0	0	0	2.66712	0	0	0	0	0				BTG2,ZC3HAV1
GO: Biological Process	GO:0000122	negative regulation of transcription from RNA polymerase II promoter	0	0	0	0	3.16903	0	4.4309	0	0					CBX6,CUX1,DNAJA3,HIPK2,JDP2,MXD4,NFIC,NSD1,PDE2A,PDX1,PRDM16,SNAI1,SOX11,STAT3,TGIF2,ZBTB7A,ZNF366		CBX6,CTNNBIP1,DAB2IP,DLL4,DMBX1,E2F1,KLF12,MBD3,MDM4,MEN1,MXD4,NACC2,NFIC,NR6A1,NSD1,PPARD,TP73,ZNF496,ZNF593
GO: Biological Process	GO:0019725	cellular homeostasis	0	0	0	0	0	0	0	0	2.25172									CLDN11,CYP19A1,DSC2,GAA,GNAQ,GRID2,IL6ST,ITPR1,MYO5A,NRXN1,PTEN,SLC11A2,SLC12A5,SOX4,TMX4
Cell signaling
GO: Biological Process	GO:0007216	G-protein coupled glutamate receptor signaling pathway	0	0	0	0	0	0	2.45653	0	0							GRIK3,GRM4
GO: Molecular Function	GO:0005158	insulin receptor binding	0	0	0	0	2.01456	0	0	0	0					IGF1R,PDPK1,TLN1
GO: Biological Process	GO:0009968	negative regulation of signal transduction	0	0	0	0	2.68456	0	0	0	0					ADRBK1,BCL2,DNAJA3,DUSP7,GPC1,HEYL,HIPK2,IGF1R,IGFBP5,INPP5K,LIF,NGFR,PDPK1,PIN1,PRDM16,RGS3,SNAI1,WNT7B,ZNF366
GO: Molecular Function	GO:0031994	insulin-like growth factor I binding	0	0	0	0	2.3891	0	0	0	0					IGF1R,IGFBP5
GO: Biological Process	GO:0007199	G-protein coupled receptor signaling pathway coupled to cGMP nucleotide second messenger	0	0	0	2.23281	0	0	0	0	0				FZD7,TBL3
GO: Biological Process	GO:0001933	negative regulation of protein phosphorylation	0	0	0	0	2.12227	0	0	0	0					DNAJA3,DUSP7,GADD45G,IGF1R,INPP5K,PDPK1,PPM1F,RGS3
GO: Biological Process	GO:0045168	cell-cell signaling involved in cell fate commitment	0	2.68894	0	0	0	0	0	0	0		AR,FGFR1,HIPK2,POU2F1
GO: Biological Process	GO:0008543	fibroblast growth factor receptor signaling pathway	0	0	0	0	2.40256	0	0	0	0					ADCY1,ADRBK1,FGF7,GPC1,NGFR,PDPK1,PRKAR1B
GO: Biological Process	GO:0000165	MAPK cascade	0	2.23584	0	0	0	0	0	0	0		AR,BMPER,EFNA1,ERBB4,ESR1,FGFR1,HIPK2,MAPK8IP3,MAPKBP1,PPM1L,PROK1,RAPGEF1,RPS6KA3,TIMP2,VANGL2
GO: Biological Process	GO:0007267	cell-cell signaling	0	2.41126	0	0	2.53147	0	0	0	0		ADCY1,ADCY9,AP3S2,AR,ARC,CHRNB2,CNTN2,EFNA1,ERBB4,FGFR1,FRMPD4,GRAP2,GRIK3,HIPK2,HNF1A,KCNAB2,MGLL,MPZL1,NAT8L,PFKFB2,PIP5K1C,POU2F1,RPS6KA3,SLIT1,SMPD3,SYNGR1			ADCY1,CACNG8,CDK16,CPLX2,DNAJC5,FGF7,GPR56,GRIK3,HIPK1,HIPK2,HRH3,KCNK3,KCNN4,KCNQ2,LIF,LTBP4,MAPK8IP2,PANX2,PDPK1,PDX1,PRKAR1B,SLC6A3,SOX11,SRF,SYT2,TOLLIP,WNT7B
Transport
GO: Biological Process	GO:0046907	intracellular transport	0	0	0	0	0	2.09498	0	0	0						CHMP6,FGF9,GOSR1,ITGB1,KIF1C,KLC2,LEP,LMTK2,LONP2,MAPK7,MGRN1,PRKAG2,RAB14,RAB6B,RILP,SET,SMO,SNF8,STX1B,UPF1
GO: Biological Process	GO:0072369	regulation of lipid transport by positive regulation of transcription from RNA polymerase II promoter	2.20346	0	0	0	0	0	0	0	0	HNRNPK
GO: Biological Process	GO:0006816	calcium ion transport	0	0	0	0	3.63696	0	0	0	0					BBC3,BCL2,CACNA1H,CACNG6,CACNG8,GIMAP5,INPP5K,KCNN4,PDE2A,PML,TRPM2
Cell growth and organization
GO: Cellular Component	GO:0030054	cell junction	0	0	0	0	2.6362	0	2.87257	0	0					AIF1L,CACNG8,CADM3,CDK16,DNAJA3,FER,GABRQ,GRID1,GRIK3,LGI3,P2RX6,PANX2,PDPK1,PKP3,PLEC,SLC30A3,SV2A,SYT2,TLN1,TNS1		CLDN19,CLDN9,CYFIP2,DNMBP,GABRE,GRIK3,GTF2F1,IQSEC3,LGI3,NFASC,OTOF,RIMS4,SH3PXD2A,SHANK2,SPECC1L,SPTBN4,SRCIN1,SYNPO,SYT2,VAMP2
GO: Cellular Component	GO:0015629	actin cytoskeleton	0	0	0	3.0645	2.03677	0	0	0	0				ABLIM1,AIF1L,AMOT,CAP1,CDC42BPA,FER,MYH2,MYO7A,PAWR,PKD2,SH3PXD2B,SHROOM4,VIL1,WIPF1	AIF1L,BMF,DNAJA3,ESPN,FER,GAS7,LLGL1,PPP1R12B,SLC16A3,TLN1,TNNI1
GO: Biological Process	GO:0097193	intrinsic apoptotic signaling pathway	0	0	0	0	3.8423	0	0	0	2.32053					BBC3,BCL2,BOK,HIPK1,HIPK2,MBD4,PML,PPM1F				CUL3,DYRK2,FNIP2,ITPR1,USP28
GO: Biological Process	GO:0051247	positive regulation of protein metabolic process	0	0	0	0	0	2.26381	0	0	0						ATG10,ATG7,CLCF1,CRK,CTDSP2,EDN3,GDF7,ITGB1,LEP,MAPK7,PABPC1,PRKAG2,RAP2C,STAT5A,TNFRSF11A,VLDLR,WNK3
GO: Biological Process	GO:0006259	DNA metabolic process	0	0	2.01969	0	0	0	0	0	0			ACTR8,ATXN3,CCDC88A,CECR2,DFFA,DUT,E2F7,ENDOG,ENDOV,FTO,NAP1L1,NAP1L4,POLK,PPP2CA,RAN,RMI1,SFPQ,SMG1,STAG2,SUMO1,TAOK3,TBRG1,XPC,YY1
Ion activity
GO: Molecular Function	GO:0005216	ion channel activity	0	0	0	0	3.26034	0	0	0	0					CACNA1H,CACNB1,CACNG6,CACNG8,CNGA3,GABRQ,GRID1,GRIK3,KCNK3,KCNN4,KCNQ2,P2RX6,PANX2,PDE2A,TRPM2
GO: Molecular Function	GO:0005262	calcium channel activity	0	0	0	0	2.57093	0	0	0	0					CACNA1H,CACNB1,CACNG6,CACNG8,PDE2A,TRPM2
GO: Molecular Function	GO:0005385	zinc ion transmembrane transporter activity	0	0	0	0	0	2.11754	0	0	0						SLC11A2,SLC30A3
GO: Molecular Function	GO:0015633	zinc transporting ATPase activity	0	0	0	0	0	2.02048	0	0	0						SLC30A3
Mouse Phenotype
Mouse Phenotype	MP:0003744	abnormal orofacial morphology	0	0	3.07295	0	0	4.14531	0	0	0			ARID5B,CLCN5,CSF1,DPH1,EDNRA,HS2ST1,LASP1,PRRX1,PTPN9,SMG1,SOX11,SUMO1,TNFRSF11A,ZIC3			CRK,CTNNBIP1,EVC,FGF9,FOXE1,ITGA11,JMJD6,PDSS2,POSTN,SIM2,SLC27A4,SMO,TNFRSF11A
Mouse Phenotype	MP:0000428	abnormal craniofacial morphology	0	0	2.28911	0	0	2.13438	0	0	0			ADAM10,ARID5B,CBL,CECR2,CLCN5,CSF1,DNAH5,DPH1,EDNRA,FREM1,HS2ST1,LASP1,POU2F1,PRRX1,PTPN9,SH3BP2,SMG1,SOX11,SUMO1,TNFRSF11A			CRK,EVC,FGF9,FOXE1,ITGA11,ITGB1,JMJD6,MAPK7,PDSS2,POSTN,SCUBE1,SIM2,SLC27A4,SMO,TNFRSF11A
Mouse Phenotype	MP:0004986	abnormal osteoblast morphology	0	0	3.66045	0	0	0	0	0	0			CSF1,EBF1,ESR1,JAM2,NBR1,PRKCD,SH3BP2,TNFRSF11A
Mouse Phenotype	MP:0005508	abnormal skeleton morphology	0	0	3.27103	0	0	0	0	0	0			ADAM10,ADAMTS5,ARID5B,ATXN1,BLOC1S6,CHD2,CLCN5,CSF1,DNAH5,DPH1,EBF1,EDNRA,ESR1,FRZB,FTO,GAB2,HOXD8,HS2ST1,JAM2,LASP1,NBR1,NLK,PRKCD,PRRX1,PTPN9,SH3BP2,SMG1,SOX11,SYK,TNFRSF11A,ZIC3
Mouse Phenotype	MP:0001533	abnormal skeleton physiology	0	0	3.17251	0	0	0	0	0	0			ADAMTS5,BLOC1S6,CSF1,EBF1,ESR1,FREM1,FRZB,GAB2,HS2ST1,LASP1,NBR1,PAPPA,PRKCD,PRRX1,SH3BP2,SOX11,SYK,TNFRSF11A
Mouse Phenotype	MP:0008271	abnormal bone ossification	0	0	3.11642	0	0	0	0	0	0			CSF1,EBF1,ESR1,FREM1,HS2ST1,LASP1,NBR1,PAPPA,PRKCD,PRRX1,SH3BP2,SOX11,TNFRSF11A
Mouse Phenotype	MP:0004214	abnormal long bone diaphysis morphology	0	0	0	0	0	0	0	2.7635	0								CBFB,CTSK,IL6ST
Mouse Phenotype	MP:0002998	abnormal bone remodeling	0	0	2.68223	0	0	0	0	0	0			CSF1,ESR1,FRZB,GAB2,NBR1,SH3BP2,SYK,TNFRSF11A
Mouse Phenotype	MP:0004983	abnormal osteoclast cell number	0	0	2.459	0	0	0	0	0	0			CSF1,EBF1,ESR1,GAB2,SH3BP2,TNFRSF11A
Mouse Phenotype	MP:0001614	abnormal blood vessel morphology	0	0	0	0	0	2.28524	0	0	0						ATE1,BCL2L11,COL4A2,CRK,DLL1,DPH3,GATAD2A,ITGB1,JMJD6,LEP,MAPK7,MGRN1,NOTO,NPHP4,PHOX2B,SMO,TMOD1,UBE2L3,VLDLR
Mouse Phenotype	MP:0002114	abnormal axial skeleton morphology	0	0	2.22324	0	0	0	0	0	0			ARID5B,ATXN1,BLOC1S6,CHD2,CLCN5,CSF1,DNAH5,DPH1,EDNRA,ESR1,HOXD8,HS2ST1,LASP1,PRRX1,PTPN9,SH3BP2,SMG1,SOX11,TNFRSF11A,ZIC3
Mouse Phenotype	MP:0008396	abnormal osteoclast differentiation	0	0	2.20162	0	0	0	0	0	0			CSF1,GAB2,SH3BP2,SYK,TNFRSF11A
Mouse Phenotype	MP:0004982	abnormal osteoclast morphology	0	0	2.17454	0	0	0	0	0	0			CSF1,EBF1,ESR1,GAB2,SH3BP2,SYK,TNFRSF11A
Mouse Phenotype	MP:0008069	abnormal joint mobility	0	0	0	0	0	0	0	0	2.17293									IL6ST,LPIN1
Mouse Phenotype	MP:0008260	abnormal autophagy	2.1649	0	0	0	0	0	0	0	0	ATG4C,ATG9A
Mouse Phenotype	MP:0003795	abnormal bone structure	0	0	2.15755	0	0	0	0	0	0			ADAM10,CSF1,EBF1,ESR1,FRZB,FTO,GAB2,JAM2,NBR1,PRKCD,PRRX1,SH3BP2,SYK,TNFRSF11A
Mouse Phenotype	MP:0001258	decreased body length	0	0	0	0	0	2.1212	0	0	0						ATE1,DLL1,EVC,ITGB1,LEP,STAT5A
Mouse Phenotype	MP:0002896	abnormal bone mineralization	0	0	2.07029	0	0	0	0	0	0			CSF1,EBF1,ESR1,HS2ST1,SOX11,TNFRSF11A
Mouse Phenotype	MP:0003723	abnormal long bone morphology	0	0	0	0	0	0	0	2.05292	0								ANKH,ARSB,CBFB,CTSK,EXT1,FGF9,IL6ST,NPR3,PGR,PTEN,SMOC1
Mouse Phenotype	MP:0005448	abnormal energy balance	0	0	0	0	0	3.15805	0	0	0						ADIPOR2,ATE1,CACNA1B,CAMKK2,CRTC1,ESRRA,LEP,PDSS2
