# Supplementary material for: Next-generation sequencing identifies equine cartilage and subchondral bone miRNAs and suggests their involvement in osteochondrosis physiopathology
Source: BMC Genomics. 2014 Sep 17;15(1):798. doi: 10.1186/1471-2164-15-798 (PMC4190437; doi:10.1186/1471-2164-15-798)
Supplement: Supplementary file 4 — Additional file 4: QTLs associated with equine osteochondrosis and miRNAs localization. (XLSX 10 KB) [file 12864_2013_6497_MOESM4_ESM.xlsx]

## Sheet: QTL
ECA	Breed	Trait	Start in bp	Stop in bp	Reference	miRNA	Position
1	HW	OC, OCD, OC-F, OCD-F, OC-H, OCD-H	42000000	46000000	Lampe et al. (2009d)
1	TF	OCD-H	127910000	129910000	Teyssèdre et al. (2012)
2	TF	OCD-H	114410000	116410000	Teyssèdre et al. (2012)
3	HW	OC, OCD	63000000	66000000	Lampe et al. (2009d)
3	TF	OCD-H	67810000	69810000	Teyssèdre et al. (2012)
3	TF	OCD-H	83890000	85890000	Teyssèdre et al. (2012)
3	TB	OCD	87000000	89000000	Corbin et al. (2012)
3	TF	OCD-H	104880000	106880000	Teyssèdre et al. (2012)
4	HW	OC-F, OCD-F, OC-H, OCD-H	40000000	42000000	Lampe et al. (2009d)
5	NT	OCD-H	41000000	43000000	Lykkjen et al. (2010)
8	TF	OCD-H	48470000	50470000	Teyssèdre et al. (2012)
8	TF	OCD-H	81880000	83880000	Teyssèdre et al. (2012)
10	NT	OCD-H	79000000	81000000	Lykkjen et al. (2010)
13	TF	OC, OCD	6550000	8550000	Teyssèdre et al. (2012)
14	TF	OCD-H	72760000	74760000	Teyssèdre et al. (2012)
15	TF	OCD-H	19220000	21220000	Teyssèdre et al. (2012)
15	TF	OCD-H	23690000	25690000	Teyssèdre et al. (2012)
16	TF	OCD-H	2470000	4.47e+06	Teyssèdre et al. (2012)
16	TF	OCD-H	17560000	19560000	Teyssèdre et al. (2012)
17	TF	OCD-H	78680000	80680000	Teyssèdre et al. (2012)	new-eca-mir-696	79498553
18	HW	OC, OCD	35000000	37000000	Lampe et al. (2009d)
20	TF	OCD-H	12040000	14040000	Teyssèdre et al. (2012)	new-eca-mir-754	13072297
20	TF	OC, OCD	55240000	57240000	Teyssèdre et al. (2012)
27	NT	OCD-H	37000000	39000000	Lykkjen et al. (2010)
28	NT	OCD-H	41000000	43000000	Lykkjen et al. (2010)	eca-mir-1249	41193671
